# Supplementary material for: Synergistic roles of tristetraprolin family members in myeloid cells in the control of inflammation
Source: Life Sci Alliance. 2023 Oct 30;7(1):e202302222. doi: 10.26508/lsa.202302222 (PMC10616675; doi:10.26508/lsa.202302222)
Supplement: Supplementary file 3 [file LSA-2023-02222_TableS1.zip › LSA-2023-02222_TableS1.ods]

## Sheet: S1 DEGs M-TTP KO t=0
Gene Symbol	Contains one or more potential TTP binding site	Known or Suspected TTP target	Significant M-TTP KO vs. Control	Significant M-Triple KO vs. Control	Mean Normalized Count Per Kb				log2 Fold change		Padj
					TTP Control t=0	M-TTP KO t=0	Control t=0	M-Triple KO t=0	M-TTP KO vs Control	M-Triple KO vs Control	M-TTP KO vs Control	M-Triple KO vs Control
Asb1	yes	no	yes	yes	71.136	106.293	73.310	239.127	0.579	1.705	0.000	0.000
Cebpb	no	no	yes	no	1021.757	1497.848	673.606	1017.806	0.552	0.595	0.011	0.159
Fam135a	yes	no	yes	no	76.396	58.667	49.809	31.070	-0.379	-0.678	0.005	0.067
Zranb3	no	no	yes	no	213.492	153.090	323.932	188.212	-0.481	-0.783	0.000	0.194
Chst3	yes	no	yes	no	38.552	26.288	29.994	9.895	-0.553	-1.596	0.005	0.174
Arhgap32	no	no	yes	no	18.112	11.874	10.118	5.044	-0.601	-0.995	0.035	0.099
Lyz2	no	no	yes	no	1263668.086	650438.548	1317714.433	849543.654	-0.958	-0.633	0.000	0.012
