# Supplementary material for: Synergistic roles of tristetraprolin family members in myeloid cells in the control of inflammation
Source: Life Sci Alliance. 2023 Oct 30;7(1):e202302222. doi: 10.26508/lsa.202302222 (PMC10616675; doi:10.26508/lsa.202302222)
Supplement: Supplementary file 4 [file LSA-2023-02222_TableS2.zip › LSA-2023-02222_TableS2.ods]

## Sheet: S2 DEGs M-TTP KO 1h LPS
Gene Symbol	Contains one or more potential TTP binding site	Known or suspected TTP target	Significant M-TTP KO vs. Control	Significant M-Triple KO vs. Control	Mean Normalized Count Per Kb				log2 Fold change		Padj
					TTP Control LPS	M-TTP KO LPS	Control LPS	M-Triple KO LPS	M-TTP KO vs Control	M-Triple KO vs Control	M-TTP KO vs Control	M-Triple KO vs Control
Rab3a	yes	no	yes	yes	22.244	67.510	42.844	560.441	1.590	3.700	0.000	0.000
Cxcl2	yes	yes	yes	no	65871.316	120099.188	78590.450	98880.380	0.867	0.331	0.000	0.137
Asb1	yes	no	yes	yes	74.300	131.854	74.497	222.710	0.830	1.578	0.000	0.000
Mllt11	yes	no	yes	yes	180.473	314.102	197.664	985.938	0.800	2.319	0.000	0.000
Ier3	yes	yes	yes	yes	7039.130	12191.350	7865.042	17224.258	0.792	1.131	0.040	0.001
Tnf	yes	yes	yes	yes	92000.023	153178.578	91584.207	167068.581	0.736	0.867	0.000	0.000
Tmcc2	yes	yes	yes	yes	91.777	151.069	91.794	411.695	0.719	2.163	0.000	0.000
Zfp36l2	yes	no	yes	yes, but down-regulated	1824.182	2886.616	1636.943	191.468	0.662	-3.096	0.000	0.000
B4galt3	yes	no	yes	yes	249.781	369.582	221.764	409.918	0.563	0.885	0.000	0.000
Gadd45a	yes	no	yes	no	1887.832	2683.706	1950.269	3149.863	0.508	0.692	0.015	0.153
Mdm1	yes	no	yes	no	133.024	185.133	106.488	158.957	0.477	0.582	0.015	0.000
Yrdc	yes	no	yes	no	614.380	806.749	698.277	699.640	0.394	0.004	0.024	0.974
2510009E07Rik	no	no	yes	no	847.647	642.265	663.322	542.637	-0.401	-0.289	0.042	0.753
Pole	no	no	yes	no	67.469	49.629	75.579	43.173	-0.446	-0.806	0.024	0.185
Zranb3	no	no	yes	no	204.460	141.930	291.975	173.801	-0.528	-0.748	0.000	0.271
Bsn	no	no	yes	no	26.207	16.918	13.759	9.655	-0.627	-0.506	0.034	0.163
Chst3	yes	no	yes	no	34.890	21.266	22.516	8.013	-0.719	-1.484	0.003	0.081
Itgax	no	no	yes	yes	128.325	77.322	103.624	14.067	-0.733	-2.876	0.039	0.000
Eda2r	yes	no	yes	yes	24.095	12.385	17.712	3.614	-0.961	-2.278	0.024	0.005
Lyz2	no	no	yes	yes	1391528.458	688992.467	1427817.565	888327.502	-1.014	-0.685	0.000	0.015
