# Supplementary material for: Synergistic roles of tristetraprolin family members in myeloid cells in the control of inflammation
Source: Life Sci Alliance. 2023 Oct 30;7(1):e202302222. doi: 10.26508/lsa.202302222 (PMC10616675; doi:10.26508/lsa.202302222)
Supplement: Supplementary file 5 [file LSA-2023-02222_TableS3.zip › LSA-2023-02222_TableS3.ods]

## Sheet: S3 DEGs M-Triple KO t=0 
Gene Symbol	Contains one or more potential TTP binding site	Known or suspected TTP target	Mean Normalized Count Per Kb		log2 Fold change	Padj
			Control t=0	M-Triple KO t=0	M-Triple KO vs Control	M-Triple KO vs Control
Ccl12	yes	no	144.03	34258.84	7.89349638921794	6.02E-11
Plac8	yes	no	38.49	2696.21	6.13022663468368	7.37E-05
9430078K24Rik	yes	no	0.13	10.48	5.99072839961164	4.22E-05
Nipal2	yes	no	0.00	1.92	5.65753784685604	0.00196465275487418
Kctd19	no	no	0.07	3.63	5.53546464461146	6.88E-05
Ccl7	no	no	222.20	10132.21	5.51067740258669	5.71E-13
Gm4841	no	no	1.18	48.49	5.34287963068578	1.88E-05
Ccl8	no	no	689.86	25800.70	5.22487204813167	0.0116625505870363
Slfn1	no	no	13.69	478.32	5.1258565137479	2.81E-09
Bmp10	no	no	0.00	3.77	5.10074657834944	0.00752737372045177
Lipg	yes	no	0.61	20.70	5.08038073661204	0.000116658476641635
A630012P03Rik	no	no	0.09	3.94	5.02394902732754	0.0258769115230222
Gdnf	yes	no	0.00	0.95	4.97459125095548	0.00924657184519917
Apol9b	no	no	5.82	182.71	4.96746573060283	6.44E-08
Scg3	no	no	0.09	3.15	4.89500044142746	0.00112921851459384
Ccl2	no	yes	369.35	10177.91	4.7841309963041	7.47E-15
Spon1	yes	no	0.03	1.06	4.77123184815181	0.0268431249274374
Iigp1	no	no	215.01	5714.94	4.73221570470298	0.000778160147255336
Cxcl10	no	no	346.78	8825.41	4.66929088344375	4.85E-17
Slfn4	yes	no	20.81	524.28	4.6547436847227	0.000127296958697452
Steap4	yes	no	0.54	13.53	4.62762635521359	0.00102825638216709
Ifi205	no	no	49.63	1226.94	4.62693718514156	7.72E-10
Il23r	no	no	0.23	5.42	4.52859503613329	0.00754713270264081
Lrrc4	no	no	9.76	222.10	4.50666623519167	0.000102381007908284
Tgtp1	no	no	1.94	41.12	4.39265991955262	7.67E-06
Ifit1bl1	no	no	165.94	3475.89	4.38848665074311	7.03E-05
Oasl1	no	no	155.90	3163.84	4.34272435289538	6.44E-08
Cyp4f37	no	no	0.14	2.90	4.30515897555241	0.0305314098881252
Cfb	no	no	23.42	457.17	4.28632159973204	0.000251511938390663
Ms4a4c	no	no	195.29	3809.71	4.28586986832807	0.000333893496853623
Ifit2	no	no	1046.91	19971.61	4.25371491104052	0.00014579557814569
Isg15	no	no	936.60	17698.85	4.23998493094298	3.24E-05
Hspa12b	no	no	0.89	16.77	4.21259420125889	0.00101820071832485
Apol9a	no	no	0.95	17.79	4.19435410638796	0.00112921851459384
Art2a-ps	yes	no	1.22	22.01	4.1575599340422	0.0195178157866719
Ifi214	no	no	5.06	89.28	4.13199593595859	9.79E-05
Serpina3g	no	no	19.16	334.31	4.12324477299449	6.30E-07
Pde6b	no	no	4.10	71.56	4.12239037547888	0.000195257252276784
Entpd3	yes	no	0.56	9.37	4.04967974240896	0.00791583347047382
Gpr15	no	no	0.45	7.19	3.97612170530808	0.0187014750473597
Nos2	yes	yes	0.96	15.12	3.97298200936024	2.70E-05
Cxcl11	no	no	1.33	20.99	3.96766113480123	3.72E-05
Cndp1	no	no	0.20	3.20	3.96096014537984	0.0172000255937549
Elavl4	yes	no	0.37	5.80	3.95536879021272	0.00236768105244783
Phf11a	no	no	97.47	1481.77	3.92557050813544	2.65E-06
Ifi44	yes	no	225.01	3413.40	3.92305741907816	0.0115230999791223
Ifit1	yes	no	628.20	9523.75	3.92217993052348	1.08E-06
Tgtp2	no	no	187.14	2825.24	3.91607993497213	0.00366556814387874
Ly6a	no	no	985.19	14843.27	3.91322632163401	0.000248328739391691
Ccl3	yes	yes	1849.60	27354.50	3.88651503644851	1.92E-34
Gbp10	yes	no	0.26	3.91	3.84964112147064	0.00709671226742694
Usp18	yes	no	465.03	6508.72	3.80683190977496	7.32E-10
Phf11d	yes	no	121.04	1692.53	3.80538372308226	4.00E-06
Ifi213	no	no	68.52	956.06	3.80227173923101	0.00726264322247744
Pou3f1	yes	no	3.93	55.00	3.80122727713199	4.38E-06
Irf7	no	no	1747.72	24326.31	3.79894092829347	0.000221947909676102
Apod	no	no	1.90	26.47	3.79167777985906	0.0125800794480751
Cmpk2	no	no	459.95	6308.82	3.77774461719598	3.17E-07
A4galt	no	no	18.73	252.24	3.74974469670135	0.00208917905131543
Il27	no	no	50.52	656.58	3.69777771501883	1.46E-07
Thy1	yes	no	0.44	5.63	3.67518380648296	0.0233898358286489
Sectm1a	no	no	1.82	23.03	3.65787910154019	0.00178454887357852
Hsh2d	no	no	4.72	58.80	3.63507548127366	0.000454372664651936
Mx1	yes	no	506.00	6155.16	3.60453750281924	0.000748386108779988
Art2b	no	no	0.63	7.68	3.5984736754151	0.0130214901067004
Pla1a	no	no	0.31	3.60	3.56583618251219	0.0130641453290872
Tnfsf10	yes	no	35.52	419.11	3.56018228439143	7.70E-06
Rsad2	yes	no	980.43	11401.95	3.53969335347346	2.99E-06
Ifi208	no	no	7.09	80.58	3.50373702106721	0.000213824877367031
Klrk1	yes	no	1.70	19.30	3.49286226873774	0.000439934511307334
Tslp	no	no	16.35	183.98	3.48828472262111	0.000294030695433583
Treml2	no	no	92.88	1040.51	3.48556853839444	1.66E-08
Cd40	yes	no	47.62	531.60	3.47992067264991	9.19E-06
Zbp1	no	no	589.64	6457.33	3.45296934510933	0.00163303791436896
Ifit3	no	no	1577.90	17209.51	3.44710007817662	0.00304020399097915
Fam196a	yes	no	0.25	2.74	3.42963467724589	0.0179751015093305
Il10	yes	yes	96.27	1024.99	3.41185451627363	0.00286811359883361
Ifnb1	yes	no	3.90	41.43	3.39012914166733	0.0022240596888855
Olfr433	no	no	0.96	10.21	3.38259729419915	0.0289470713401222
Cxcl9	no	no	1.83	19.29	3.37183811993745	1.04E-09
Gbp4	yes	no	20.98	216.86	3.36884806913074	0.00390770505519849
Csprs	no	no	0.49	5.10	3.34430121988642	0.0075229627398596
C2	no	no	3.11	31.66	3.34102998658261	0.000356103695133579
Ip6k3	yes	no	1.17	11.90	3.34004335760865	0.0117038858193537
Hdc	no	no	5.51	54.95	3.31896308537702	3.97E-05
Phf11b	no	no	538.90	5267.46	3.28884469496875	9.48E-06
Gbp11	yes	no	2.19	21.19	3.26241218865563	0.000345288438186162
Gm7609	no	no	2.81	26.88	3.24289867473731	0.00145108938452209
Saa3	no	no	2860.21	26989.84	3.23817867887173	0.00358390055432168
Heatr9	no	no	0.74	6.99	3.2316800074938	0.00976938262681317
Sncg	no	no	2.13	19.76	3.21705453086156	0.0210627366428709
Gbp6	yes	no	85.14	791.55	3.21658180382046	0.00337616451275902
Gbp2	no	no	656.29	6098.27	3.21593214018126	6.90E-05
Gpr55	no	no	6.88	64.06	3.21399898437617	0.000608780189671196
Gbp5	yes	no	226.40	2100.67	3.21375404431583	3.11E-05
Dync1i1	yes	no	0.22	1.91	3.18834082101359	0.0244791634441125
AW112010	yes	no	622.73	5635.23	3.17759952182325	5.24E-05
Slc10a6	no	no	0.80	7.33	3.16244425362181	0.0123965662021236
Lyve1	no	no	2.40	21.63	3.15639718416107	8.49E-05
Ifit3b	no	no	346.72	3051.66	3.13766146822249	0.0125139513306791
Gm11127	no	no	1.83	16.18	3.12580117601471	0.0129831126292319
Il17rc	no	no	0.25	2.18	3.11996124647787	0.0196768080816308
Scimp	no	no	14.72	125.91	3.0925625826073	0.000951486753988418
Nrg1	no	no	4.64	39.68	3.09232957446975	0.0330691450721702
Ifi211	no	no	471.45	3969.96	3.07380123791268	6.30E-06
Sell	yes	no	15.22	126.11	3.04957295643614	0.000168516244175285
Isg20	no	no	108.30	888.39	3.03566045942665	0.000274013310368049
Cadm3	no	no	0.14	1.18	3.03489038390774	0.0440002343640186
Xkr9	yes	no	0.48	4.08	3.03393067225569	0.0466581980143227
Fgl2	yes	no	598.54	4855.77	3.02015536932096	0.0470826070283175
Piwil4	no	no	1.61	13.12	3.01568786683483	0.000424439683263946
Fbn1	no	no	1.25	10.15	3.01088368698723	0.000168516244175285
Gm12250	no	no	308.32	2440.38	2.98444632304186	3.71E-06
BC147527	no	no	73.74	578.43	2.97069217788278	0.000107689675633699
C4b	no	no	2.97	22.70	2.92899825854771	0.0124506062137831
Socs3	yes	no	139.22	1043.78	2.90619991263838	7.65E-05
Lhx2	yes	no	1.87	14.05	2.89976895200064	0.000233291029788084
AW011738	no	no	12.47	92.47	2.88759087139753	0.000118566965434323
Chic1	yes	no	1.48	10.83	2.8639309733713	0.00428264886124252
Gbp3	no	no	291.22	2089.28	2.84267043374109	9.35E-05
Cd274	yes	no	712.23	5092.10	2.83777440172114	1.93E-10
Socs1	yes	no	29.02	203.29	2.80527951797466	8.28E-07
Mx2	no	no	124.67	864.15	2.79263590504662	3.15E-05
Misp	no	no	6.27	43.61	2.7903427840929	0.000792169274902791
4933433H22Rik	no	no	0.85	5.99	2.78404020275102	0.0401501759661691
Cbr2	no	no	508.97	3499.22	2.78109857297418	0.000105924825151299
Ifi47	no	no	1121.84	7701.45	2.77920412707274	0.000786739484971492
Ldlr	yes	no	312.03	2079.71	2.73661334649947	1.36E-06
A530064D06Rik	no	no	83.05	552.59	2.73314513261467	3.02E-07
Gm6904	no	no	33.78	224.43	2.72794915004491	0.000135159716614554
Il4	yes	no	3.54	23.85	2.72606725530631	0.0396376443288164
Zdhhc23	no	no	11.82	74.77	2.65629931881844	0.00092715969788163
H2-T24	yes	no	654.06	4117.68	2.65423033145332	0.000251386280768479
Acod1	yes	no	312.21	1954.57	2.64622174494705	0.000221947909676102
Batf2	no	no	110.55	687.73	2.63598853733283	4.55E-07
Ctsg	no	no	6.27	38.90	2.63153911884017	0.00434677121731104
Igtp	no	no	585.16	3596.24	2.61945920760328	3.27E-05
Cd69	yes		97.73	590.95	2.59575867855264	4.07E-11
Ifi209	no	no	824.31	4946.35	2.58506141786893	0.000612560228299336
Oas1g	yes	no	353.41	2104.53	2.57387218741823	0.000295620002371607
Ch25h	yes	no	14.67	87.42	2.57135796682847	0.000463902623045256
Rab3a	yes	no	114.22	679.18	2.57010232518243	3.37E-25
Enpp4	yes	no	31.00	184.01	2.56834912901985	0.000118566965434323
Dll1	yes	no	2.63	15.73	2.56680527847133	8.97E-05
Gm9054	no	no	2.68	16.17	2.56425050114496	0.037230660442367
Ccl5	no	no	213.60	1260.23	2.55971924316285	0.000759504473473537
Serpinb2	yes	yes	2.38	13.88	2.53353026781059	0.00313564882795223
LOC100041034	yes	no	1.31	7.74	2.53315578532473	0.0130214901067004
Osm	yes	no	210.83	1200.72	2.50944983492666	4.55E-07
Trim30b	no	no	19.97	112.90	2.49720164484314	0.000921419353250796
Ms4a8a	no	no	8.40	47.48	2.49154561664501	0.00374159528424589
Ms4a4b	no	no	34.70	194.24	2.48203927372671	0.000903056681562297
Gch1	yes	no	170.77	951.01	2.4769641594679	1.71E-11
Fcgr1	no	no	2907.21	16162.16	2.47489333186403	0.00033223306729565
Ifi27l2a	no	no	9712.84	53965.78	2.47406144445622	0.0370382612307818
Irgm1	no	no	1876.82	10416.32	2.47243993307024	1.00E-05
Vcam1	yes	no	5.50	30.60	2.46900502862787	0.000702267462126191
Oas3	yes	no	901.40	4983.74	2.46695824246496	3.44E-05
Oasl2	no	no	1867.11	10121.16	2.4384664774806	0.000269153646257768
Tfrc	yes	no	1295.29	6958.12	2.42539357036331	0.000644215360217753
Hist1h4n	no	no	3.54	18.86	2.41683094184604	0.00952675484153337
Ifit1bl2	no	no	7.50	40.15	2.41463343058386	0.000204656021140384
Herc6	yes	no	361.31	1919.68	2.40946848732496	4.97E-05
March10	no	no	0.32	1.70	2.40411601572283	0.0468757052881714
Helz2	no	no	278.65	1454.33	2.38380874096359	6.44E-08
G530011O06Rik	no	no	1.33	6.86	2.37237605463472	0.00471016135562939
Casp12	yes	no	10.53	53.89	2.35200840253597	0.00576806310119999
Alox12	no	no	0.88	4.55	2.34009477271016	0.0291133045595063
Stat2	yes	no	1271.10	6416.69	2.33571181547468	5.91E-05
A530032D15Rik	no	no	10.36	51.93	2.31975925092417	0.00305083236901167
Kdr	no	no	35.09	175.01	2.31803317385345	8.88E-05
Mllt11	yes	no	185.80	925.61	2.31562199861913	3.32E-50
Perm1	no	no	0.50	2.54	2.31042960584885	0.0378595632606916
Gbx2	yes	no	1.09	5.42	2.29148415523075	0.0286547483532042
Tmcc2	yes	no	83.47	403.47	2.27337960081492	4.54E-52
Il12rb1	yes	no	22.13	106.82	2.26967311489413	0.00116830682127621
Gdf3	no	no	7.37	35.60	2.26715268093127	1.15E-06
Slfn5	yes	no	2073.95	9981.98	2.26692706231588	1.96E-05
Pdzd2	yes	no	0.24	1.13	2.26242688944649	0.00113716957035156
Stat1	yes	no	1910.33	9161.60	2.26175729219737	4.17E-05
Ms4a6b	no	no	4112.80	19686.62	2.25899819814585	0.00186425275140405
Gbp7	no	no	342.96	1624.39	2.24368539135429	0.00351645572842305
Ifi204	no	no	2417.07	11410.49	2.23899562448978	7.53E-05
Ifitm6	no	no	542.24	2560.36	2.23882596113274	0.0028986977797127
Rtp4	no	no	1662.17	7820.93	2.23420805553995	0.0018833187301452
Il4ra	no	no	2094.44	9771.86	2.22204762618187	0.000836383268760165
Mab21l3	no	no	1.78	8.35	2.22200408741298	0.00819468391112729
B430306N03Rik	no	no	318.03	1481.08	2.21921610727935	3.17E-06
Xaf1	no	no	428.23	1985.79	2.21308157953002	0.000254603991192477
Tgm1	no	no	18.37	84.07	2.19216273773137	0.00492579302158658
Gdf15	yes	no	247.16	1127.63	2.18970858697989	0.00104961213930529
Hbegf	yes	no	6.83	31.09	2.17842440876841	0.00608239247529646
Ddx58	no	no	851.08	3816.70	2.16490532471728	0.00012516855747177
Nt5c3	yes	no	513.73	2261.20	2.13779948944714	8.74E-05
Gm5150	no	no	210.44	922.25	2.13185109814892	1.32E-06
Rgsl1	yes	no	7.22	31.60	2.12426656621588	0.00988912644805664
Irgm2	no	no	942.95	4098.38	2.11972435502906	4.30E-05
Cttn	no	no	93.96	408.14	2.11828851430224	2.56E-05
Ier3	yes	yes	636.56	2751.22	2.111358980469	3.02E-05
Mmp25	no	no	6.91	29.81	2.1056434014466	0.00150373171368429
Tppp3	no	no	41.37	174.25	2.07340188916238	0.00401947180615852
Nupr1	no	no	624.42	2611.59	2.06401025671357	0.00139240429060287
Dhx58	no	no	905.10	3770.35	2.05845285283808	0.000362914415386404
Themis2	no	no	2843.65	11804.50	2.05348970760125	0.00023734981878148
Il1b	yes	yes	298.16	1234.71	2.04971440090202	0.00907819199937401
C130026I21Rik	no	no	15.33	63.51	2.04625261452616	0.00934549059834055
Tnfsf15	yes	no	16.50	67.50	2.02992319390088	4.22E-05
Platr17	no	no	39.12	159.80	2.02652651565959	0.00040324637770451
Pnp	no	no	1639.81	6627.14	2.0148091910043	1.50E-05
Tlr11	no	no	1.27	5.14	2.00986862147641	0.0155407376543751
Dck	yes	no	584.43	2338.61	2.00044560810515	4.06E-05
Slfn3	no	no	208.71	829.30	1.98980186875368	5.39E-06
Ipcef1	yes	no	4.57	18.06	1.98144791912139	0.0123811876343797
Ube2l6	no	no	1601.89	6298.99	1.97525461910923	2.14E-05
4930539E08Rik	yes	no	13.03	51.09	1.96863514508111	0.00244668636573011
Gm16104	no	no	85.62	334.79	1.95819841889845	6.08E-07
Oas1a	no	no	1433.19	5517.97	1.94481876983223	0.000306647685831818
Tor3a	no	no	1216.20	4669.20	1.94073629063355	0.000295620002371607
Prr5l	yes	no	70.12	268.00	1.93401991268131	0.000266239259004199
Ifi35	no	no	751.36	2869.03	1.93272231226527	3.81E-05
Ifi203	yes	no	869.72	3313.46	1.92965464883653	0.000903056681562297
Ifitm3	no	no	26354.06	100022.18	1.92420621837559	0.000353728828533555
Ly6e	no	no	11624.37	43781.68	1.91316515933293	0.00175114880857282
Neb	no	no	0.20	0.78	1.91261012517248	0.0397555164356924
Mlkl	no	no	305.63	1146.21	1.90657072497204	5.31E-05
Ccl4	yes	no	1802.01	6740.41	1.90316012016797	1.35E-06
Bambi-ps1	no	no	163.34	609.30	1.89823849986637	1.05E-08
Mxd1	yes	no	392.71	1463.78	1.89802937035267	6.86E-07
Mmp13	yes	no	203.66	755.54	1.89165994905318	5.91E-10
Folr2	no	no	2080.14	7699.24	1.88797571993216	0.00502143849685122
Cd300e	no	no	55.49	204.46	1.88016801935439	0.0235914678937398
Ms4a6d	yes	no	6559.25	24145.39	1.88011307354413	5.65E-05
Znfx1	no	no	1451.28	5294.58	1.86716277335665	2.87E-05
Ifih1	yes	no	459.70	1676.01	1.86618673177452	0.000503592304406835
Tpst1	yes	no	250.78	914.10	1.86548075053401	3.45E-05
Car6	no	no	7.68	27.98	1.854308251561	0.00544442855704057
Arid5a	no	no	95.21	342.55	1.84683376377729	0.0123639519152256
Gm36117	no	no	14.92	53.14	1.8285715475876	0.000659239739385279
Gm5431	yes	no	692.11	2456.89	1.8276492692097	0.00401985367852135
Bst2	no	no	8163.18	28969.68	1.82730444762222	0.0101045334698379
Hist1h1d	no	no	17.32	61.47	1.8262790517986	0.00104346101506779
Slc25a22	yes	no	336.76	1191.81	1.8231377877067	3.82E-05
Parp12	no	no	1011.13	3562.83	1.81697293471289	0.000123851569179631
Daxx	no	no	704.11	2479.20	1.81588547072005	6.39E-05
Trim30d	yes	no	537.29	1890.40	1.81478975555645	0.00109911610713661
Cdkn2d	yes	no	429.02	1502.64	1.80820030871217	6.93E-06
Hist1h2be	no	no	10.94	38.34	1.80407689157222	0.00109548561443289
Tnf	yes	yes	514.28	1794.54	1.80281631686611	5.13E-08
Cmklr1	no	no	425.75	1483.17	1.80043246379483	0.000474087782638699
Parp11	yes	no	343.18	1187.60	1.79084214650574	0.000364026887869668
Gbp9	yes	no	318.02	1098.27	1.78794379263959	0.025851495065264
Cadps	yes	no	2.64	9.16	1.78436551745615	0.000263408316352292
Pim1	no	yes	1287.03	4365.28	1.76193040391486	0.000346327413245639
Ddx4	no	no	8.75	29.59	1.75272369225397	0.0078758270760939
Ccr3	yes	no	115.00	387.47	1.75209523425714	0.00291604733903592
Ms4a6c	no	no	7133.80	24014.61	1.75115146738089	0.00223331400694117
Il21r	no	no	1205.86	4053.36	1.74896910680065	0.00160245678176331
Fam241a	no	no	193.45	648.87	1.74560425569811	1.69E-05
Ctsk	no	no	222.70	743.59	1.73958929644801	0.0167681906146523
Trim30a	no	no	1634.59	5415.40	1.72809758667193	0.000893962212944185
Slfn8	no	no	959.58	3161.92	1.72025937721932	0.00257245964057647
Atp10a	yes	no	49.06	161.45	1.71806666320226	0.000760922687603499
H2-T22	no	no	40.37	132.91	1.71685284207969	0.000701176289120314
Lgals9	no	no	3853.27	12623.67	1.71192422716538	3.29E-05
Tmcc3	no	no	203.25	665.67	1.71134965527326	0.00620032523843648
Oas1b	no	no	194.96	637.46	1.70847229814839	0.0011775359842099
Asb1	yes	no	73.31	239.13	1.7050994746962	3.25E-23
Trim17	no	no	3.14	10.31	1.69798031422263	0.0222058319005006
Hspa1b	no	no	12.85	41.29	1.6815465097683	0.00563919684248517
Parp14	no	no	2201.22	7049.21	1.67914147417374	0.000951486753988418
Cfap43	yes	no	1.19	3.84	1.67679158517058	0.00777396874347218
Slco3a1	no	no	70.03	223.90	1.67626526204932	0.0260159722177797
Antxr1	no	no	19.75	63.15	1.67550040084873	0.0269888523716416
Scarf1	no	no	319.93	1019.97	1.67243336690144	0.00296505334920115
Parp10	no	no	512.68	1633.11	1.67133638667037	0.00114487515173265
Fcgr4	no	no	2308.97	7313.16	1.66316624056244	0.0136821505509007
Nol3	no	no	6.80	21.60	1.65810458320858	1.98E-06
Pkd1l3	no	no	2.09	6.64	1.65004760049105	0.00199047100483593
Sp100	no	no	1888.28	5886.96	1.64041247670894	0.00251114239164134
Celf4	yes	no	1.15	3.63	1.63702335428849	0.028820564712833
Cxcl1	yes	yes	37.88	116.79	1.62906305390946	0.00936989925508708
Ccl6	no	no	12863.21	39570.15	1.62113958593376	7.27E-08
Oas2	no	no	1334.34	4089.71	1.61582278777647	0.00857673895062568
Abtb2	yes	no	22.12	67.67	1.61205458575596	0.0223241555724728
Cep295nl	no	no	10.00	30.89	1.611232583169	5.20E-07
Akap12	yes	no	1.82	5.60	1.60315866253464	0.00266423538731018
Siglec1	no	no	2301.96	6959.45	1.59609112692598	0.0393495449293864
Sp110	no	no	1392.56	4203.74	1.59383937560258	0.00398906179167753
Ppm1e	yes	no	17.90	53.64	1.58164853842645	3.14E-06
Kctd13	yes	no	381.52	1142.27	1.5809786877971	3.03E-23
Lgals3bp	no	no	11072.63	33052.49	1.5777449777265	0.000102381007908284
Lyz1	no	no	510.10	1522.23	1.57760672065504	8.79E-08
Bst1	yes	no	684.99	2043.76	1.57703935278731	0.0010355694371192
Nlrc5	yes	no	374.42	1117.10	1.57688090573237	0.000280464755194609
Fam26f	no	no	302.13	898.18	1.57108850742581	0.0233918933378656
Adcy3	no	no	153.06	454.41	1.56959892795303	0.0319157374507117
H2-T23	no	no	6195.53	18330.70	1.56492474820144	0.00348985692663763
Tmem53	no	no	10.95	32.40	1.55744980995533	2.72E-05
Sgcb	no	no	371.33	1085.18	1.54692248436792	0.000292644370899658
4930599N23Rik	no	no	28.57	84.04	1.54620243009143	0.00238578005182464
Papd7	yes	no	184.87	539.24	1.54394329882337	3.82E-06
Il15ra	yes	no	90.47	263.41	1.54045936097778	0.00313850689318007
Samd9l	no	no	1067.08	3089.20	1.53351366826563	0.000562644639446191
Ccdc86	no	no	285.24	825.08	1.53202235298533	1.94E-05
Tmem171	yes	no	425.62	1225.07	1.52470377429709	0.00109548561443289
Mov10	no	no	527.80	1518.56	1.52448469566774	0.000544150477497417
Fdps	no	no	444.28	1278.12	1.52412411402653	2.84E-05
Mthfr	no	no	814.55	2336.99	1.52051637717316	0.0118137308745017
Mndal	no	no	2530.06	7195.39	1.50784682632913	0.00947453325378438
Lrrc63	no	no	3.23	9.20	1.50552804395058	0.00772267158525227
4933412E12Rik	no	no	62.57	177.64	1.50359390949163	0.00716924319977282
1600014C10Rik	yes	no	502.48	1420.41	1.49906658542236	0.0109153192962655
Il18	no	no	330.58	933.19	1.49680189042372	0.00149509148674389
Slamf8	no	no	37.92	107.25	1.49668429116419	0.0383959826393418
Hspa1a	no	no	15.52	43.58	1.48697916834763	0.00750083035597665
Il15	yes	no	652.25	1828.33	1.48660523214822	0.000520209280363077
Gm15694	no	no	6.27	17.79	1.48328932459409	0.0142122076696529
Tap1	no	no	1375.62	3833.79	1.478608122362	0.00392875953133297
Slc45a3	yes	no	4.21	11.78	1.47037301976452	0.00444083222878913
Epsti1	no	no	1152.47	3188.79	1.46818139204374	0.0224090742141864
Frmd4a	no	no	275.46	758.92	1.46195930388749	0.00366919660241857
E230016K23Rik	no	no	4.72	13.06	1.45126527595165	0.0287804124614985
Tlr3	yes	no	212.48	579.10	1.44619532737788	0.000251386280768479
Hspa1l	yes	no	7.68	20.85	1.4424305146621	0.00732864633855889
Cdk15	no	no	73.22	198.13	1.43743873010426	0.00965623266550571
Dtx3l	no	no	1141.65	3074.91	1.42937747592898	0.00366157307607036
I830077J02Rik	no	no	318.60	857.78	1.42794707194762	0.00689341189436765
Casp4	yes	no	1009.21	2706.12	1.42277562597698	0.000921419353250796
Ctsc	yes	no	1522.72	4079.33	1.42166286093749	0.0430800262909383
Slfn2	no	no	8020.81	21434.60	1.41809335427546	3.60E-05
Mkln1os	yes	no	17.11	46.10	1.41359675496309	0.0232887765578299
Fabp3	no	no	439.80	1171.15	1.41324250319083	0.00427584745459429
Igsf11	no	no	5.80	15.52	1.41058286387486	0.023786004329776
Nfxl1	yes	no	1051.14	2785.16	1.40574430883082	0.0329781641771766
Hist3h2a	no	no	1605.40	4241.02	1.40104772066181	0.00471016135562939
Sod2	yes	no	701.45	1852.30	1.40081325056603	0.0020865084213157
2010109I03Rik	no	no	9.52	25.28	1.39795499165562	0.0294864104004155
Hck	no	no	2098.09	5528.81	1.39779816296088	7.35E-05
Slc25a25	yes	no	110.71	291.81	1.39763937720731	5.54E-05
Psmb10	no	no	1750.61	4604.46	1.39501400565541	0.00317423156498135
Irf1	yes	no	966.09	2540.84	1.39495013383929	0.00104324919212812
Pml	no	no	677.20	1769.42	1.38551944066761	0.00470673729566607
Eif2ak2	yes	no	880.11	2297.35	1.38411007264657	0.00080675261268589
Fam72a	yes	no	143.73	373.13	1.37442682410309	9.58E-05
4921529L05Rik	no	no	2.87	7.48	1.37371873693192	0.0478259440752544
Rnd3	yes	no	305.66	788.79	1.36749765584099	0.000588768040310566
Relt	yes	no	108.95	280.62	1.36418423644732	0.039883714225607
Gja1	no	no	77.00	198.27	1.36380812125327	0.041768258594541
4933430I17Rik	no	no	30.95	79.69	1.36040190371012	0.0164021561909142
Trafd1	no	no	2532.80	6497.54	1.35910560753038	0.00482107001581852
Itpr1	yes	no	119.99	305.60	1.34845467308345	0.019637373659983
Kdm7a	yes	no	421.91	1073.43	1.34715463491595	0.00148945462089723
Icam1	yes	no	2043.72	5184.93	1.34302313775476	1.75E-05
Gm14005	yes	no	8.82	22.30	1.34156194414546	0.00670380690854557
Pdgfc	yes	no	224.09	564.29	1.33195861210419	0.0213748355553032
Ehd3	no	no	6.26	15.70	1.33188108672817	0.0348614653785554
Tapbpl	no	no	375.85	943.74	1.32771122854877	0.0047371482841686
Cycs	yes	no	224.20	562.13	1.32563105395176	7.32E-10
Ntn3	no	no	2.59	6.48	1.32275743160013	0.00388300677762943
Slc25a31	yes	no	4.62	11.59	1.3203228567227	0.0165514147759885
Zfp821	no	no	184.10	456.50	1.30929840699548	0.000709745214899102
Parp9	no	no	963.27	2376.43	1.30266844968735	0.00160245678176331
Necap1	no	no	2360.66	5823.29	1.30254971502501	4.40E-13
Hap1	yes	no	3.45	8.57	1.30208427270403	0.0325022135607716
Plaur	no	yes	790.51	1948.54	1.30161863222474	0.00579393107104245
Trim34a	no	no	587.31	1447.32	1.30095405793609	0.00541275423246976
Fbln5	no	no	60.43	149.00	1.30080244497409	0.0017392516229866
Angpt2	no	no	8.46	20.80	1.29506877770604	0.0369377323859854
Gm12185	no	no	19.46	47.80	1.293579222105	0.00597843912425554
Ccdc25	yes	no	449.25	1101.56	1.29349901565575	7.31E-06
Npr1	no	no	2.76	6.80	1.29241815680424	0.0471768620234585
Tapbp	no	no	5331.72	13013.57	1.28731344262347	0.0023916087013798
Ppm1k	yes	no	77.21	188.45	1.28649595759485	0.00242203429263798
Tmem2	yes	no	164.19	397.10	1.2738440476884	0.021916720710288
B4galt5	no	no	1226.15	2961.69	1.27221230128214	0.00070047810776255
Vangl2	no	no	5.21	12.56	1.270101364358	0.000926567615412582
Pvr	yes	no	286.66	689.80	1.26666404822527	0.00151579230768585
Mitd1	no	no	266.61	641.71	1.2663115746808	0.00149359610720354
Tdrd7	no	no	704.89	1687.72	1.25941929322652	2.55E-05
Gpr85	no	no	71.06	170.06	1.25769858379808	0.0130902352450513
Nectin4	no	no	291.72	696.42	1.25502715183408	0.0172000255937549
Gbgt1	no	no	568.19	1356.35	1.2548895188528	0.00904069943217977
Nampt	no	no	900.64	2146.89	1.25313132619477	4.16E-05
Gpr146	yes	no	412.45	981.06	1.24993294995912	0.00053570843841679
Cysltr1	no	no	399.18	949.15	1.24934256905468	0.0262059018060417
Myd88	no	no	2174.88	5143.63	1.24176216343232	0.00597843912425554
Tspo	no	no	4524.95	10691.00	1.24032156620546	0.00101014348357652
Rab33a	no	no	17.09	40.48	1.23873237844868	0.00926509653054269
Etnk1	yes	no	676.60	1593.56	1.23577993616104	0.00209419323742761
Golga3	yes	no	469.45	1102.02	1.23097030588086	3.16E-05
Sdc3	no	no	6960.03	16333.82	1.23068374064195	0.00491094837927491
Dusp28	no	no	123.39	289.90	1.23040617330692	0.011469918593607
Cox17	yes	no	1903.71	4461.83	1.22790468732036	1.99E-28
Usb1	yes	no	772.93	1810.37	1.22742314977726	7.87E-06
Tmem8	no	no	1457.68	3396.23	1.22019317860364	0.0195042350429063
Zeb1	yes	no	17.37	40.32	1.21186937637751	0.0494776834804478
Bcl3	no	no	762.10	1762.48	1.20926388665599	0.00490496252309663
Nmi	no	no	465.76	1075.76	1.20708165333053	0.00835308830094096
Pmaip1	yes	no	577.39	1329.17	1.20273317173193	0.0111004470583862
Cxcl2	yes	yes	309.71	710.79	1.19850324150447	0.0382405847382837
Adar	no	no	856.73	1964.34	1.19704943514636	0.000450326594595448
Fam57b	yes	no	5.47	12.66	1.19574363390505	0.0493695972358462
Trim21	no	no	556.13	1268.72	1.18963208802953	0.0168092799983595
4930528A17Rik	yes	no	8.70	19.91	1.18684884344602	0.0409593777010222
Cd164	yes	no	1616.98	3670.25	1.182443906557	0.000991893850529698
BC031181	yes	no	1921.96	4353.75	1.17952262587278	1.80E-41
Fabp5	no	no	15460.26	34947.60	1.17662632085151	0.00116736858795688
Hagh	yes	no	912.19	2058.63	1.1736289316086	5.17E-08
Slfn9	no	no	364.17	821.19	1.17295049664631	0.0034759617339154
Lgmn	yes	no	22933.23	51664.65	1.17172785192709	0.0099864695120901
Acp5	no	no	132.59	297.62	1.1674508686021	0.0404894429294675
Mmp28	no	no	10.20	22.86	1.16638169620109	0.000661931554372283
Ogfr	no	no	1285.37	2882.74	1.16510620658088	0.00471016135562939
Mrpl53	yes	no	687.79	1542.91	1.16345723153933	2.08E-16
Csf1	yes	no	195.43	437.88	1.16324466691267	0.00149463865262546
Nod1	no	no	232.11	519.93	1.16311708501524	0.0162847282898947
Trim34b	no	no	6.79	15.45	1.16158772957738	0.039784383675879
Cox7a2	yes	no	3174.33	7087.01	1.15899057266825	9.28E-36
Ptger4	yes	no	427.35	953.24	1.15715784219963	0.0134054901825884
Acyp2	yes	no	23.08	51.81	1.15559480861858	0.00308177224933276
Slc12a7	yes	no	530.14	1180.45	1.15475047421776	0.014365148633288
Ccnd2	no	no	131.00	291.43	1.1532269271563	0.0484823349861502
Cst7	no	no	226.74	504.28	1.15226177345523	0.0252902930298359
March5	yes	no	478.46	1063.26	1.1518225370677	0.000595704524835607
Plppr3	no	no	9.27	20.68	1.14914493693397	0.0449636539233277
Arhgef18	no	no	55.68	123.40	1.14815264631021	0.0230975512257567
Hist1h2bc	yes	no	2390.55	5293.07	1.14660333871833	0.00152064500301759
Mthfd2	yes	no	168.24	371.86	1.14348952628836	0.0013816155533728
Cdkn1a	no	yes	10978.30	24183.36	1.1393221650334	2.15E-16
Rusc2	yes	no	329.68	724.80	1.13629001150124	7.31E-06
P2ry14	no	no	494.08	1085.29	1.13498158058291	0.0144601712461395
Flrt2	no	no	85.80	188.32	1.13465662432385	0.00493338132562516
Cflar	yes	no	729.09	1594.71	1.12901789133312	8.74E-05
Zufsp	yes	no	267.72	584.92	1.12715732438922	0.00373081843203914
Clec4a2	yes	no	2225.37	4851.88	1.12444023364708	0.0169118333259411
Klf2	yes	no	504.30	1099.12	1.12355037006301	0.00463094297346753
Susd6	yes	no	3156.38	6873.70	1.1227819081407	0.000482533438144656
Stx11	yes	no	108.10	235.28	1.12102837971402	0.00243241598741877
Dram1	no	no	383.80	831.62	1.11524892960781	0.0286296192807187
Usp12	yes	no	550.11	1190.04	1.11296046493324	0.000257288098398252
Hmox1	no	no	7169.47	15501.73	1.11244510805483	0.00110696710493909
Samhd1	no	no	6040.39	13050.23	1.11134657781482	0.0476097440045497
Tor1aip1	no	no	2052.10	4431.85	1.11074743757323	0.00036853888144518
Pilra	yes	no	888.04	1915.70	1.10892333504222	0.000727364847405348
Hsd17b7	yes	no	50.13	108.12	1.10770140613489	5.91E-05
Gpd2	yes	no	206.32	443.68	1.10431461497234	0.0151027428160642
Il13ra1	no	no	143.25	307.21	1.10025906477147	0.0161097018376226
Kdm6b	yes	no	125.48	269.02	1.09990797890998	0.0196308303268923
Psmb9	no	no	2182.37	4676.97	1.09944755475734	0.0228225586471309
Gm6548	no	no	764.79	1636.78	1.09739090934055	0.00134952469167596
Hyal3	no	no	6.95	14.95	1.09538849447938	0.0155265798717131
Spata48	no	no	5.98	12.85	1.0949532735586	0.0140921626871132
Ist1	no	no	1897.88	4049.69	1.09336253440708	0.00471016135562939
Sp140	no	no	1000.26	2131.79	1.09154831217864	0.0284970763031282
Ralgds	yes	no	553.25	1178.00	1.09009015297337	0.00912509306307924
Acy3	no	no	27.51	58.56	1.08910529189064	0.0165514147759885
Litaf	no	no	7037.61	14970.64	1.08892874020736	8.09E-07
Plod3	no	no	1530.32	3253.44	1.0881031864708	0.000903056681562297
Kifc3	yes	no	170.38	362.23	1.08800629430269	3.15E-05
Acss2	no	no	81.11	172.34	1.08523867220797	0.0268417640609859
Ifi207	no	no	4335.16	9190.32	1.08400145929691	0.00239232733853721
Rnasek	no	no	6453.14	13671.59	1.08292844233706	8.18E-18
Pik3cd	yes	no	1161.57	2460.43	1.08276779001451	0.0161097018376226
Shb	yes	no	59.63	126.36	1.08090289214346	0.0374372791678768
C920021L13Rik	no	no	7.85	16.47	1.08066126503519	0.0179374601087122
Atg4d	yes	no	146.90	310.51	1.07851082032734	3.63E-06
Gnb4	no	no	52.39	110.58	1.07713657913709	0.0127647376882973
Gm4262	no	no	7.61	16.10	1.0746623133042	0.00741647325112545
Cd300ld	no	no	4558.54	9595.51	1.07381834520399	0.000109714321597599
Aldh1l1	no	no	277.62	584.40	1.07341106826294	0.0360053776508495
Mfsd7a	no	no	241.53	508.30	1.07300179488885	0.0487441965661664
Myoz1	no	no	28.58	60.25	1.07234204905609	0.00599232491167497
Snhg6	no	no	576.89	1210.31	1.07139546413507	3.48E-14
Gem	yes	no	7.70	16.32	1.06952583171594	0.00463044255332206
Fbxw17	no	no	438.46	919.76	1.06841087471134	0.019620755113586
Dbnl	no	no	1751.81	3673.95	1.06834992739739	0.00443544588813671
Ston2	yes	no	10.52	22.07	1.06805819806851	0.0494776834804478
C1qtnf6	no	no	215.76	452.31	1.06773929383564	0.00379662965393299
BC051226	no	no	172.38	361.44	1.06712868794951	0.0211722108871092
Atp6v1e1	yes	no	5716.21	11976.19	1.06696104645832	2.02E-21
Il2rg	no	no	4404.10	9208.48	1.06405042572204	0.0123967042430618
Cobll1	yes	no	6.14	12.90	1.06023015127806	0.0200591994742425
Eno2	yes	no	91.38	190.18	1.05712718562275	0.00145115902523255
Mcoln2	no	no	896.91	1862.47	1.05396805287352	0.0138799503478962
Tmsb10	no	no	5378.61	11159.19	1.05302867587159	6.50E-05
Slc28a2	no	no	438.95	910.65	1.0524864216265	0.00759315529347778
Timm17a	yes	no	769.57	1596.01	1.05236562690069	1.06E-22
Psme2	no	no	3631.91	7529.97	1.0517476848869	0.00183508008142572
Amn1	yes	no	220.11	456.77	1.05128235996427	8.08E-08
Tor1aip2	no	no	853.89	1768.63	1.05041591730697	0.000470484498076299
Ccl9	no	no	8200.06	16974.84	1.04967814970867	0.0474289165759743
Rnf114	no	no	1645.42	3402.97	1.0482342826377	0.00258387530344577
Pttg1	no	no	464.79	961.02	1.04719383591606	0.000394003446181611
Rgs3	yes	no	40.09	82.87	1.04611333188003	0.00392092723831029
Ube2s	no	no	843.63	1740.82	1.04518243358749	1.97E-07
Naa25	no	no	212.00	437.47	1.04461071756356	0.000725498280264335
Csrnp1	yes	no	96.22	198.55	1.04415081592303	0.0141379293021659
Etv3	yes	no	1292.80	2662.44	1.04218580682506	0.00326868280653331
Prpf38a	no	no	588.10	1207.00	1.03676042359204	0.0089812436711129
Sgk3	yes	no	461.64	945.95	1.03488664134762	0.000470484498076299
Aida	no	no	795.51	1626.88	1.03197652448033	0.00161715259253415
Gm7160	no	no	66.60	137.12	1.02990719965156	0.0349689155208819
Ap2a2	no	no	2779.11	5655.94	1.02511486098575	0.0445892365438146
Ptgir	no	no	218.96	445.12	1.02326839149388	0.021283633721303
Dppa3	no	no	45.10	91.19	1.01878310587788	0.0437914811596705
Cnp	no	no	709.79	1437.41	1.01777831908631	0.0360053776508495
Mdga1	no	no	6.23	12.59	1.0164438980136	0.00180558756686058
Stard3	no	no	1437.57	2907.50	1.01597324902128	0.00500163533330344
Hmgcr	yes	no	382.91	774.06	1.0150950638727	4.54E-05
Casp7	yes	no	464.47	936.24	1.01076912718933	0.00028605133143809
Mag	yes	no	37.66	75.84	1.00598821480647	0.0361210513919863
Arel1	no	no	677.24	1358.34	1.00394449913666	0.00440749279032472
Fgfr1	no	no	29.56	59.06	0.998851817578061	0.0317812650772998
Wbp2	yes	no	3817.03	7624.93	0.998209556110176	1.54E-13
Prpf4	yes	no	197.84	395.32	0.998102629100708	0.000367058460802258
Rmdn3	yes	no	408.09	808.80	0.98611254573947	0.000621558165378527
Maff	yes	no	15.45	30.68	0.982952707131558	0.0134054901825884
Sbno2	yes	no	774.92	1530.35	0.981674101807283	0.0126105071427284
Arhgef3	yes	no	878.38	1734.27	0.981294732481094	0.0443425301923279
Gm16675	yes	no	86.11	170.44	0.980672613916534	0.0171844135390668
Lilra6	no	no	388.84	766.33	0.978776974263057	0.0249941334465971
Tmem68	yes	no	485.02	955.79	0.978054002564689	4.31E-07
Snx2	yes	no	5001.87	9848.68	0.977413765628456	0.0221146870754041
Hk3	no	no	2634.27	5157.49	0.969363150109226	2.45E-15
Mpzl3	yes	no	14.42	28.23	0.968525741117641	0.014274819855066
Pnpt1	yes	no	443.13	865.88	0.96610251117423	0.000774902140900227
Tank	no	no	470.25	917.70	0.964191830622985	0.000410647732289864
Lcp2	yes	no	1456.11	2837.96	0.962615580078616	0.00214063125059843
Lrp12	yes	no	1702.32	3317.20	0.96247294470238	0.000706911268132467
Pira6	no	no	55.12	107.51	0.962289303605984	0.0379614132036006
Gstp1	no	no	473.37	921.68	0.960386090476782	0.0319853482125249
Sla	yes	no	768.95	1495.48	0.959482899356751	0.00341357356271884
P4ha1	yes	no	759.77	1475.63	0.957564842061818	0.000115057774793125
Ppargc1b	no	no	18.09	35.20	0.956656527635523	0.00478837595218608
Gpr65	yes	no	2229.38	4314.00	0.952297943630189	0.0121099028877304
Tesk2	yes	no	203.37	393.55	0.951504747737017	0.00607048481762718
Tmem199	yes	no	544.68	1051.32	0.947756193010992	3.93E-10
Cd300ld3	no	no	147.14	283.38	0.947540289009175	0.00153466109665402
Gpd1	no	no	4.72	9.16	0.944946720491377	0.0374550132956702
Tnfrsf14	no	no	1891.64	3639.27	0.943692396266804	0.00947809466160364
Smim26	no	no	327.23	630.16	0.942734973772126	8.67E-08
Pira2	no	no	19.89	38.36	0.942686520040241	0.00337461986014973
Col9a3	no	no	11.12	21.61	0.941797975934729	0.00790781198331913
Kat2b	yes	no	391.59	752.07	0.941182537336919	0.00154459454117038
Kremen1	no	no	400.18	765.96	0.936259787788341	0.000802157890105212
Cdc42ep2	no	no	238.64	456.75	0.936031456150108	0.0496068701919994
Chmp4b	no	no	4993.46	9553.39	0.935886513386868	0.00161896212927067
Osbpl11	yes	no	1171.96	2238.23	0.933319927804239	0.00170857032598864
Cyth2	yes	no	634.74	1211.42	0.932349776954931	1.45E-22
Tmem67	yes	no	143.22	273.33	0.931500767862591	0.023347349959636
Amigo3	no	no	42.40	81.09	0.931028882466731	0.0165784806601491
Fndc3a	no	no	1160.40	2205.31	0.926277260362786	0.00814561957726403
Tmem140	no	no	1610.44	3060.06	0.925976573783865	0.042146185968018
Leng1	yes	no	164.83	313.43	0.925143989964723	0.00326083547866781
Carhsp1	no	no	701.94	1331.56	0.923431302307387	0.0111111475651355
Psmb8	no	no	2829.62	5366.63	0.923245940630087	0.0246109920851207
C1galt1c1	yes	no	453.00	858.64	0.921882288942756	0.000270315883887787
Nrros	yes	no	4703.53	8890.30	0.918451224972718	0.000508664015805978
Dda1	yes	no	961.11	1815.69	0.917433323338276	7.45E-17
Peli1	yes	no	357.51	675.09	0.916541003507497	0.000990293479257071
Arl10	no	no	377.32	712.51	0.914986578782195	1.11E-06
Usmg5	no	no	4020.36	7577.15	0.913651898111455	4.96E-17
Chn2	yes	no	126.05	237.60	0.913319892542961	8.94E-06
Atrnl1	yes	no	255.64	480.41	0.909896521909321	0.0443390531117549
Gm14295	no	no	21.86	41.32	0.909380861213407	0.0374372791678768
Chmp5	yes	no	3388.12	6348.99	0.905895444231736	1.08E-17
Cysltr2	no	no	50.16	94.15	0.903005193452693	0.01622814407945
Dcp2	yes	no	285.59	533.62	0.901611122322929	0.00603948510069259
Prkca	yes	no	10.73	20.14	0.900947778596032	0.00222491157664667
Tmem170b	yes	no	272.01	507.70	0.900024870491674	0.000295620002371607
Rarg	yes	no	403.13	751.08	0.897563854799126	0.0160614296768342
Oas1c	no	no	184.24	343.51	0.89750907622581	0.0107713510730836
Ficd	yes	no	121.64	226.91	0.896589525495011	5.81E-16
Rnd1	yes	no	27.77	51.64	0.895969937418365	0.00229180228301472
Cbwd1	yes	no	125.64	233.38	0.893760130103164	1.82E-09
B3gnt2	yes	no	1596.15	2961.72	0.891712190678161	0.00137439813740358
H3f3b	yes	no	6158.26	11410.38	0.889687710669121	0.000599760389117786
Mapkapk2	no	no	3231.79	5951.77	0.880916364375027	0.0202898582092657
Wars	no	no	565.03	1039.95	0.879729016575654	0.0130874426666501
Iqsec2	yes	no	412.25	758.53	0.879416442312933	0.00237300565027068
Parp3	no	no	521.11	957.70	0.87747381171955	0.00244453229878778
Pcgf5	no	no	227.43	416.88	0.87308580148174	0.0187014750473597
Dnajb11	yes	no	1087.12	1991.20	0.872874639288031	1.81E-07
Casp1	yes	no	2755.72	5041.65	0.871324313937358	0.00398906179167753
Ncf1	yes	no	7821.96	14278.23	0.868178370908027	1.46E-06
1810037I17Rik	no	no	1240.48	2263.12	0.866554866700481	8.06E-11
Pgs1	no	no	565.48	1031.16	0.866177011893154	0.00371827108013461
Ap2s1	no	no	8589.88	15652.61	0.865559251857613	0.000306647685831818
Arl8a	no	no	2894.92	5256.96	0.860590060251731	1.02E-06
Mafk	yes	no	349.35	634.50	0.860275498993254	0.00683094951972996
Hspa5	no	no	8569.77	15543.81	0.858984175683391	0.0165138410384954
Lmln	no	no	53.32	96.70	0.85871336340567	0.000814617695236285
Eif4e3	no	no	575.51	1041.31	0.854963479833071	3.97E-06
Dennd1b	yes	no	239.56	433.36	0.854922481292091	0.0111247876622767
Car13	yes	no	577.90	1045.34	0.854561922788535	0.00436901730404179
Zcchc24	yes	no	617.71	1116.00	0.853061489314761	0.000608780189671196
Metrnl	no	no	3270.38	5904.73	0.852456285670472	0.00138135804054516
Lrrc25	no	no	5460.21	9856.37	0.852014732935101	0.0167278181390219
Gm8013	no	no	44.80	80.60	0.849831409407006	0.0410613707686778
Nomo1	no	no	387.73	698.10	0.848791988221125	0.000905697023005173
Ehhadh	no	no	36.52	65.67	0.84878721945761	0.00731429544206847
Cmtr1	no	no	46.60	83.73	0.843157580863944	0.000814995008090526
Cd47	no	no	4449.69	7979.77	0.842579242448922	0.00415841585796365
Ccnj	no	no	71.79	128.86	0.842182149383075	0.0012229387270101
Cep104	no	no	246.99	442.35	0.840101104651397	6.01E-07
Stxbp1	yes	no	241.44	431.89	0.838014063441053	1.44E-06
Pstpip2	yes	no	538.21	961.87	0.837389872045542	0.00361701276227353
Trappc2l	yes	no	2339.11	4176.74	0.835781932958968	4.77E-20
Timp2	no	no	7947.72	14180.30	0.835250027815611	1.53E-05
Cfap45	no	no	13.51	24.31	0.834001237193014	0.039169391753971
Atp2a2	yes	no	1261.95	2248.10	0.832932602611375	1.95E-14
Tent5a	no	no	594.58	1058.38	0.831784445637787	0.0361463902993574
Magohb	yes	no	67.23	119.99	0.830803056816552	0.00197419597276804
Hmga2-ps1	no	no	581.09	1031.65	0.827587515632665	0.0130214901067004
Mmp27	no	no	398.27	704.76	0.822671163004565	0.0144170744105438
Bcl2l2	no	no	463.60	820.11	0.82241619132793	1.83E-10
Emc4	yes	no	1202.87	2127.01	0.822145231773213	6.47E-16
Slc9a3r1	no	no	2825.66	4994.52	0.82179556726817	8.68E-15
Manf	no	no	748.15	1322.50	0.821407766829656	0.00603479735718339
Stx12	yes	no	1876.54	3314.20	0.820407102842449	0.00527233960369582
Iffo2	yes	no	168.06	296.72	0.819480920978789	0.002793483411554
Pofut2	yes	no	1078.93	1903.57	0.819013453974067	0.000774902140900227
5430427O19Rik	yes	no	253.35	446.67	0.817358961889116	0.00330199286397772
Coq10b	yes	no	249.66	439.32	0.814371182627994	3.07E-06
Atp6v1g1	no	no	4116.16	7238.43	0.814187521594433	1.31E-06
Usp25	yes	no	1115.64	1961.19	0.813751570185599	0.00872618674227651
Ube2f	yes	no	1120.41	1969.59	0.813456888644646	2.97E-05
Tbc1d13	yes	no	2062.52	3624.14	0.81311331236377	0.00165937860024754
Psme1	no	no	4395.43	7721.63	0.812752376355748	0.0120450957455567
Crlf3	yes	no	1187.66	2086.17	0.812494951648093	0.00340668478250833
Tmem184b	yes	no	1161.79	2040.26	0.812354800964243	0.00853363142236129
Neu1	yes	no	1274.50	2237.48	0.811744321966988	3.50E-08
Rap2c	yes	no	730.39	1281.88	0.811278478064251	0.0202663793496926
Vmp1	no	no	1849.84	3244.66	0.810521194253458	0.00185399323785558
Il10ra	yes	no	4035.88	7066.41	0.808053032495175	0.0136103651786669
Slc16a6	yes	no	581.51	1018.01	0.807567912895112	0.00160245678176331
D17Wsu92e	no	no	1737.55	3041.28	0.807504633809954	0.000764254992840947
Aldh7a1	no	no	475.01	831.31	0.807048709605353	0.0227229693160013
Mapk6	yes	no	993.46	1734.39	0.803922126415949	0.000168516244175285
Pirb	no	no	13579.42	23705.01	0.803750290141761	0.00498089556727587
Ppp1r15a	yes	no	463.86	809.12	0.802091283946892	0.045806903856205
Ccnd3	no	no	1621.18	2826.01	0.801679341382349	0.00103915749935349
Rab4b	yes	no	1819.13	3168.10	0.799894151935533	5.10E-07
Snrnp27	yes	no	1122.75	1955.96	0.799875381761702	3.15E-07
Spryd7	yes	no	216.11	376.00	0.799393508713031	0.00265894372564944
Epb41l1	no	no	1109.14	1929.20	0.798492256967075	0.0140935601442477
2300009A05Rik	yes	no	287.19	498.69	0.79819134677776	0.00146560049335087
1500011B03Rik	yes	no	330.53	574.65	0.796853005799184	0.0045971920207115
C2cd2l	yes	no	290.53	504.59	0.796707539732479	0.000248037454463844
Adam9	no	no	2746.58	4766.51	0.79522262449788	5.03E-05
Mlx	no	no	681.93	1183.99	0.795031156458038	1.66E-08
Polr2g	yes	no	1578.53	2736.87	0.794059786162786	5.44E-18
Dctn3	yes	no	1786.63	3091.62	0.791409150751992	2.55E-07
Stx7	yes	no	2540.98	4397.37	0.791115847357781	1.05E-05
Rab22a	yes	no	855.56	1480.65	0.790757523146223	1.24E-05
Morc3	yes	no	992.59	1716.67	0.790170904340702	0.00517616038527507
Clec1b	yes	no	15.95	27.63	0.786622971103372	0.0487379671489592
Zc3hav1	no	no	1159.43	1999.24	0.785925649186718	0.000635388459053974
Tmem104	yes	no	1611.59	2778.80	0.785922465800207	7.52E-06
Keap1	no	no	461.98	795.69	0.784035844725135	0.0125463671203905
Plxna4os1	no	no	144.10	248.29	0.783820756126029	0.0243621284568194
Ehd4	no	no	7672.24	13202.89	0.783112736510948	0.0400237368491356
D830050J10Rik	no	no	106.53	183.35	0.781327741575624	0.0170504591061707
Ppdpf	no	no	756.09	1299.57	0.78083499152662	0.000421278264973552
Auh	yes	no	449.90	772.94	0.780361667172016	0.0341139413399475
Scand1	no	no	617.92	1061.99	0.780356387452622	0.0119250920437639
Homer1	yes	no	58.72	100.95	0.780247686863397	0.00737275386583002
Psme2b	no	no	477.62	820.80	0.780060279141271	0.0401265930944034
Rasgrp2	no	no	62.31	106.95	0.776942498686992	0.0200104626015015
Fam214b	yes	no	1128.16	1932.68	0.776278673937629	3.76E-17
Rgmb	yes	no	239.35	410.09	0.775981414990412	0.0407659795968201
Vwa7	yes	no	8.99	15.44	0.774400459832796	0.0273112241672725
Ndst1	yes	no	475.98	813.86	0.774054662430077	7.30E-05
4921524J17Rik	yes	no	204.42	348.80	0.773138620272186	2.75E-08
Fam96b	no	no	847.31	1448.68	0.773045930907329	4.98E-08
B2m	yes	no	118840.11	202127.03	0.766232528836478	0.00635946820277659
Cldnd1	yes	no	377.36	641.84	0.765633548049	0.000626251900504785
Coa5	no	no	1804.10	3065.62	0.764772414588591	0.00309397058985225
Tlk2	no	no	235.18	399.66	0.764593739517175	0.00459828253174358
Uaca	no	no	146.29	248.34	0.762527703645678	0.00156084233568308
Nfkbia	yes	no	2035.97	3453.52	0.762212888807429	0.00243049836086015
Nrp2	yes	no	2081.20	3525.46	0.760351662475314	0.00670380690854557
9130023H24Rik	no	no	105.02	178.06	0.759368045162952	0.00172047601806806
Trappc6b	no	no	1221.31	2064.55	0.75718291802978	3.49E-16
Sertad3	no	no	443.54	750.20	0.75711099286084	0.00330109526097168
Tfec	no	no	583.34	986.34	0.757101578465149	0.0280103231497708
Rnf19b	no	no	1655.06	2793.36	0.754929386319686	0.00752010062578475
Rab1a	yes	no	3823.91	6451.15	0.754414620252474	0.000131566842154751
Chid1	no	no	426.36	718.61	0.75276870908755	0.00432170449129013
Mier3	yes	no	83.85	141.02	0.748993348058646	0.0375058898448884
Coro2a	yes	no	1498.04	2511.41	0.745476733323114	0.00342070167261602
Asah2	yes	no	449.66	753.83	0.745114404566595	0.0273948141560648
Hras	no	no	551.70	924.82	0.744737937379529	0.00104324919212812
Ppp2r5b	yes	no	446.47	748.23	0.744372767281681	6.65E-06
Glcci1	yes	no	90.88	152.20	0.743776196276349	0.0208166211463247
Gcnt1	yes	no	871.31	1458.58	0.74328350383634	0.00663477964884421
Pde7b	no	no	392.92	657.80	0.743125144877605	0.0294811941322151
2700012I20Rik	no	no	39.38	66.06	0.742615590013791	0.0304363136923939
Rasa4	no	no	2774.10	4634.18	0.740207605000934	0.0297530811396659
Hmox2	no	no	4594.93	7673.71	0.739791565195831	0.0168049733641294
Arf4	yes	no	3353.72	5600.59	0.739662812239103	0.000450326594595448
Gamt	no	no	538.41	898.42	0.738988190804744	4.29E-07
Yrdc	yes	no	289.46	483.38	0.738166014312151	4.37E-09
Chmp1b	yes	no	1344.05	2241.16	0.737819555847701	3.94E-07
Eloc	no	no	705.29	1176.50	0.737395207828517	3.37E-06
Vps37b	no	no	367.91	613.50	0.736914782152334	0.0285919180579035
Lsm8	yes	no	470.25	784.79	0.736820900070944	2.71E-08
3110002H16Rik	no	no	750.86	1251.06	0.736243472701507	1.71E-09
Atp1b3	yes	no	6126.71	10204.04	0.735895684612089	0.00923700520016862
Nkiras2	yes	no	1663.65	2770.17	0.735615653551188	4.65E-10
Rgl1	yes	no	824.64	1371.73	0.734029608187932	0.0175698339250716
Lin52	yes	no	127.53	212.59	0.733899291610125	1.10E-05
Ak8	no	no	248.90	414.11	0.733040667065259	0.0402182351956668
Mb21d1	yes	no	97.29	161.76	0.732902702563568	0.042146185968018
Ap2m1	no	no	4079.01	6775.33	0.731994512601952	0.00162780051519077
Lrch3	yes	no	453.32	752.81	0.731454248278135	0.00330401808808692
Sap30	no	no	633.16	1051.45	0.731224463009413	0.0128104615819285
Snx3	no	no	7542.55	12518.13	0.730803735333095	0.0014164181816252
Hpcal1	yes	no	3223.22	5349.10	0.73071497833381	1.62E-09
Sppl2a	yes	no	1499.83	2488.95	0.730658397205543	0.0205885376505033
B4galt3	yes	no	316.77	525.92	0.730037827069955	1.08E-05
Rab21	yes	no	1275.42	2114.69	0.729291379345986	5.90E-05
Wwp1	yes	no	3694.40	6121.40	0.728503710643808	0.0388880266683414
Nipa2	yes	no	773.75	1281.75	0.727951732930015	0.020891248917019
Hist1h1c	no	no	2909.26	4817.91	0.727602398191733	0.0329917844523822
Sacm1l	yes	no	1264.48	2093.13	0.726885752662817	4.17E-13
Ndel1	yes	no	1188.12	1965.42	0.725605529276608	1.02E-10
Tecpr2	yes	no	216.16	357.50	0.725328571893242	0.0107208702440858
Rras	no	no	1874.35	3096.14	0.723753182783361	0.00307171394979029
Nptn	yes	no	6456.19	10659.06	0.723375267394316	0.000178631522554125
Sertad1	no	no	651.48	1075.86	0.722510666979928	0.000472813816686025
2310040G24Rik	no	no	171.53	283.54	0.722031740423143	2.46E-07
Cox8a	no	no	8724.37	14372.46	0.719979742567036	2.46E-07
Tmem128	no	no	669.62	1103.65	0.719965396301407	3.28E-05
Hoxb4	yes	no	114.34	188.20	0.719300929057911	0.000416804696297007
Gfpt1	yes	no	478.43	787.18	0.718174341252939	0.0194733934220731
Mien1	no	no	1953.27	3213.92	0.717908435479867	7.64E-29
Snx6	no	no	2301.76	3782.59	0.716465668628423	0.0324843993736746
Rnf31	no	no	476.48	782.96	0.71617105391814	0.0250014781165347
Emc7	no	no	2261.20	3714.74	0.715793153486817	3.12E-10
Ttc7b	yes	no	496.86	815.85	0.715614020670652	0.000107710506789172
Atp6v1d	yes	no	3249.56	5334.94	0.715033653920391	1.84E-07
0610012G03Rik	no	no	926.81	1517.99	0.711378987578591	0.00152788879185982
4833439L19Rik	no	no	1013.97	1659.37	0.710330607580315	3.81E-10
Tmed4	no	no	1435.71	2348.79	0.709434873958226	5.27E-15
Eaf1	yes	no	1173.79	1918.89	0.709242247201439	5.74E-07
Gadd45b	no	no	728.25	1190.82	0.708703595721957	0.00744111037074461
Dnaja1	no	no	628.08	1026.57	0.708268045871358	6.10E-05
Atf6	yes	no	848.43	1385.37	0.707372658865482	0.00382142828567142
Mpi	no	no	275.84	450.75	0.706801180656709	0.0386959313513484
Nkiras1	yes	no	39.12	64.05	0.706409195578019	0.00870243015649375
Timm8b	yes	no	1319.17	2150.53	0.704157662518012	1.19E-06
Rnf34	no	no	748.75	1220.00	0.704041447835633	0.00914141725391631
Flot1	no	no	1291.51	2102.85	0.702919186925823	0.00383223847564639
Larp1	no	no	765.00	1245.20	0.702663921124677	0.00440714669434071
Azi2	no	no	347.70	565.63	0.701720341750784	0.0206127732182254
Capza2	yes	no	6961.15	11310.54	0.700233634271218	0.0452464762722617
Scoc	yes	no	327.28	531.32	0.700148731595567	4.31E-06
Hyal1	no	no	115.34	187.17	0.698163207117094	0.0293371337470549
Dhps	yes	no	464.10	753.50	0.697667869645367	9.14E-06
Tnfsf9	yes	no	108.25	175.50	0.696840475298564	0.0489791339995706
Ccdc134	no	no	173.36	281.34	0.696823966593668	0.0232887765578299
Atp6ap1	yes	no	10089.11	16346.68	0.696195853564869	3.28E-10
Ypel5	yes	no	1281.25	2074.67	0.695086534443808	7.04E-05
Tnfaip3	yes	no	456.11	738.06	0.694111809042155	0.0114265806201581
Irf9	yes	no	1068.66	1728.74	0.693701307413985	0.0207728301725067
Mttp	yes	no	32.10	51.88	0.692921162751795	2.20E-06
Necap2	no	no	3646.72	5894.77	0.692727841624259	0.0403926020015514
Hmgcs1	no	no	549.85	888.39	0.691891684826072	0.0192870975814013
Junb	no	no	2179.07	3518.39	0.691152274723379	0.00523089476334909
Cwc15	no	no	2967.77	4792.67	0.691139422331302	0.000951482021371478
Lgals8	no	no	1842.53	2974.86	0.690960194849658	0.00517756140256106
Bpnt1	yes	no	283.05	456.71	0.690626026274879	1.98E-12
Map2k1	yes	no	1791.73	2889.99	0.689486817289284	5.26E-05
Rnf14	yes	no	918.80	1480.95	0.688305931783578	6.08E-07
Atp6v1a	yes	no	7799.49	12562.62	0.687714456642013	0.0021141192322863
Cela1	no	no	161.35	260.35	0.686886284536152	0.0174941957760013
Tnfrsf1a	no	no	2944.26	4739.29	0.686633592791699	0.0327897194231627
Kcnk6	yes	no	652.12	1049.60	0.686592069964015	0.000270315883887787
Anks1	yes	no	420.40	675.43	0.683805059891998	0.0426189668090568
Rab5c	no	no	6995.06	11229.66	0.682835071704814	0.00251200247341322
Calr	no	no	12887.02	20683.01	0.682498839644616	0.000937005617912811
Bbip1	yes	no	346.80	556.68	0.681323352568545	3.50E-05
Actb	no	no	118447.33	189915.49	0.681108479912188	0.0233898358286489
Snhg10	no	no	58.43	93.25	0.68105913582355	0.0361463902993574
Itga6	yes	no	1639.00	2627.08	0.680606330595102	0.0475297936874429
Fcer1g	no	no	44066.79	70613.89	0.680231808186663	0.00663248522193933
Vamp8	no	no	5718.35	9156.95	0.679050027129295	0.00463044255332206
Ppa1	no	no	152.97	245.32	0.678668435099733	0.02701711698302
Vta1	no	no	1043.88	1670.92	0.677792485417751	8.29E-06
Lacc1	yes	no	2439.64	3902.85	0.677729478805549	0.0200843255913805
Max	yes	no	1262.32	2019.46	0.677600943552987	0.0215487066398665
As3mt	no	no	124.45	199.06	0.677139818296702	0.000494548752333421
Pcgf3	yes	no	303.21	484.69	0.676532238478576	1.70E-10
Tlr8	no	no	3839.52	6134.33	0.675958217028813	0.0144973951502236
Psmb7	no	no	2988.35	4766.92	0.673402651190368	1.43E-26
Cds1	no	no	225.95	360.52	0.673382607872284	0.010419708612438
Ndufc1	no	no	2133.67	3400.69	0.673359996289008	7.51E-10
Shisa5	no	no	7580.01	12088.53	0.67334816161643	0.0355289130295675
Akr1a1	no	no	34008.90	54216.93	0.672818629049391	1.40E-17
Casp8	no	no	1643.07	2619.17	0.672581877391416	0.00367024830018406
Rnf141	no	no	878.60	1399.27	0.670327646321775	0.00926509653054269
Rab6a	yes	no	1000.39	1591.63	0.670163449249419	1.76E-08
Pop7	no	no	396.93	632.23	0.669745238938357	3.15E-05
Ckb	no	no	8711.32	13850.98	0.668987201562571	0.0170472628802765
Rab5if	no	no	3287.06	5226.20	0.668754311874304	5.97E-05
Ltbr	yes	no	1185.72	1884.40	0.667867949445177	0.000891202006161707
Slc31a1	yes	no	1880.24	2987.28	0.667816787542446	0.000656833877879257
Prelid3b	no	no	750.20	1191.73	0.667451078161754	0.00107788292566004
C3ar1	yes	no	16783.58	26636.35	0.666338841547498	0.00115370095735615
Polr2k	no	no	523.62	831.71	0.664596934649289	1.27E-07
Atp6v0b	yes	no	11710.95	18560.33	0.664210309509959	3.14E-09
Mgat4a	yes	no	264.95	419.52	0.662818781218288	0.00223331400694117
Polr2c	yes	no	542.14	857.50	0.66070422815583	7.62E-10
Synj1	yes	no	1315.19	2078.96	0.660520861954643	0.0224090742141864
Lmbrd2	no	no	384.39	607.10	0.660194198393177	4.76E-07
Msmo1	no	no	1143.30	1806.66	0.6597605606427	0.00601333325656494
Dhrs1	no	no	2040.28	3223.23	0.659445678874046	0.000266851561111488
Camkk2	yes	no	669.76	1057.23	0.658475902131543	0.0472380828074751
Gabarapl2	no	no	1692.66	2672.13	0.658291735045671	1.74E-17
Rgs14	no	no	514.68	812.30	0.657952456816923	0.00153364462076303
Sav1	no	no	917.48	1447.76	0.657754052434752	0.00443285736143202
Tlr4	yes	yes	854.42	1347.76	0.65741892620462	0.0122245978259401
Prkx	no	no	1037.82	1636.91	0.657284849196054	0.0496549665857393
Grn	no	no	55403.78	87233.54	0.654890756137468	0.00665581108835072
Katnal1	yes	no	99.77	156.98	0.654667959026621	3.21E-10
Gm4013	no	no	105.24	166.73	0.654602229075645	0.0278726835308885
Ndufc2	no	no	2860.41	4503.79	0.654477904247898	0.0218598307616315
Atp5k	no	no	4712.82	7409.19	0.653134151590472	3.56E-10
Aga	no	no	909.35	1430.20	0.652966699685936	0.000119554454734499
Mpp1	no	no	7252.39	11403.05	0.652840939760074	0.00412497948368505
Tmem86a	no	no	2923.44	4594.94	0.652196979178629	0.0192065674605426
Actr2	yes	no	6539.33	10271.76	0.651434450339253	0.00170082172749689
Prdx1	no	no	26940.54	42297.36	0.650798451946067	0.00212220817681882
2310001H17Rik	yes	no	528.78	830.90	0.650335656623119	0.0486708286603031
Trappc4	yes	no	1188.43	1864.89	0.650090728926875	7.83E-14
Atp7a	yes	no	443.29	695.48	0.649942290485115	2.84E-05
Mocs2	yes	no	641.36	1005.35	0.64765959683393	0.0114265806201581
Mdh2	no	no	3510.26	5494.43	0.646584300245591	3.22E-07
Atp5l	no	no	1796.05	2811.87	0.646381536761963	2.86E-12
Uba3	yes	no	731.50	1145.43	0.646259639453475	1.95E-07
Ifngr2	no	no	3490.91	5462.53	0.645815104129897	0.000506741673171914
Slc25a17	yes	no	962.39	1506.43	0.645621467220951	3.86E-08
Pim3	yes	no	159.35	249.57	0.645439031410583	0.0195178157866719
Plekha3	yes	no	326.88	511.43	0.645425436814069	1.29E-07
Osbpl9	yes	no	1732.90	2710.62	0.645332190779411	0.0382567917566721
G3bp2	yes	no	1417.23	2214.53	0.64382151855499	0.0108181433569135
Dynlrb1	no	no	3501.86	5468.35	0.643228940401469	5.89E-10
Rnf149	yes	no	3224.21	5031.47	0.641965036137609	0.00244668636573011
Rnpep	no	no	4556.06	7107.40	0.641448273076388	0.00949601291319168
Slirp	no	no	2306.16	3598.20	0.640954044467451	0.0240799060403581
Tcirg1	no	no	6334.49	9874.46	0.640470470611453	0.000484467992670263
Akirin1	no	no	1750.84	2729.55	0.640330915934408	8.68E-05
Znhit1	no	no	923.01	1438.81	0.639906303323251	0.00105392960139825
Zcrb1	yes	no	1055.47	1644.93	0.639477369998151	1.64E-07
Plekha2	yes	no	1214.90	1892.43	0.639370695627971	0.000796525946581372
Zswim4	yes	no	356.62	555.68	0.639370166553834	0.00321174312257011
Actr3	no	no	10851.33	16898.85	0.639034311668162	0.036597646027607
Tpst2	yes	no	916.88	1426.56	0.637207908450804	0.0203132414924694
Prkrip1	yes	no	271.25	422.86	0.637181960179485	1.32E-06
S1pr2	yes	no	1705.46	2651.53	0.636542128311326	0.00197721061388401
Cox6a1	no	no	8403.17	13058.57	0.63611861808509	2.84E-05
Dynll1	yes	no	1164.33	1808.92	0.635577027635474	0.0302559658137583
Phtf2	yes	no	260.40	404.41	0.634983966905663	8.86E-11
Acp2	no	no	3315.28	5148.22	0.634878400390042	0.0132357655938954
Ostm1	no	no	1014.67	1575.30	0.634710259415182	1.21E-05
Pomp	no	no	4258.22	6608.62	0.633673228493301	4.73E-07
Nmnat1	no	no	153.49	238.44	0.633466986140276	8.31E-10
Clptm1	no	no	2009.32	3113.50	0.631670006430646	0.000849499920096219
Irf5	no	no	3156.19	4890.21	0.631628758026665	0.0065807568370795
Sec13	no	no	1840.46	2852.09	0.63135370136605	2.28E-07
Pfkm	yes	no	298.13	462.13	0.631104424105938	0.000233291029788084
Ankrd50	yes	no	202.86	314.15	0.63049023688194	0.0187463670971434
Arhgap31	yes	no	1025.07	1586.26	0.629769444509404	0.0132110670594809
Dynlt1a	yes	no	130.82	202.49	0.629102255271589	0.0364683999786559
Erbb3	no	no	39.98	61.96	0.628402648498103	0.014803729107099
Klc2	yes	no	202.96	313.82	0.628162905519369	8.38E-05
Arf1	no	no	7050.29	10891.52	0.627353258444233	1.08E-06
Cox5a	no	no	5792.04	8944.76	0.626789296088974	0.0456432829078028
Lrch1	yes	no	230.11	355.42	0.626435279732491	0.00185855698449093
Adcy9	yes	no	270.18	416.95	0.625947231539981	7.87E-06
Prelid3a	no	no	24.28	37.57	0.623292039682773	0.0499939962673193
Slamf7	yes	no	1118.21	1721.52	0.622357082373489	0.0224823554632627
Hspb11	yes	no	373.49	574.73	0.621877490548713	0.00498017521923619
Slc37a1	yes	no	168.01	258.29	0.620641533104476	0.00171676784641269
Uqcrq	no	no	1027.50	1579.46	0.62009701862001	0.00304020399097915
Tlnrd1	no	no	421.21	647.62	0.620044141206094	0.00609545344061902
Ubtd1	no	no	1382.61	2125.22	0.619707722450811	0.0104642644706409
Trim56	no	no	235.28	361.72	0.619521797046457	0.0390120190066456
Pik3ap1	no	no	9672.91	14845.76	0.61800845905472	0.0455983676664857
Rnf5	no	no	1403.17	2153.98	0.617425398945584	4.06E-05
Arpc3	no	no	21779.50	33407.30	0.617151208445877	0.0165612392877594
Bloc1s4	yes	no	262.25	402.91	0.617066490545987	0.000156794708719253
Dip2b	yes	no	515.03	788.83	0.614928337904765	0.0194285752998971
Tbc1d1	yes	no	413.73	633.66	0.614749928036888	0.00109813988601051
Cox7a1	no	no	164.53	250.25	0.614427759168304	0.0101944601230181
Hyou1	yes	no	773.59	1184.47	0.614291210549306	0.00108135625499744
Lysmd1	yes	no	24.88	38.00	0.612683340928414	0.0293008916124148
Selenow	no	no	1563.74	2389.56	0.612076119254623	0.0233538815456655
Eef1e1	yes	no	240.26	366.61	0.611353796531404	0.0217695711783677
Nfkbib	no	no	472.10	721.47	0.61062321396703	0.000599190096418378
Tmem30a	yes	no	1429.92	2182.51	0.609995232600501	4.73E-07
Ube2m	yes	no	1926.98	2938.54	0.608510414410424	2.46E-07
Exoc3l	no	no	21.57	32.63	0.608036283838006	0.0161588577588888
Pomgnt1	yes	no	395.66	603.04	0.607609672043911	1.71E-05
Lgals1	no	no	40258.18	61213.83	0.604612210574699	7.37E-05
Tmem63b	no	no	331.10	503.22	0.604314140555554	0.00031184402749063
Slc30a9	yes	no	591.57	899.35	0.603522463414206	1.73E-12
Pfdn4	yes	no	293.73	446.92	0.60342252477722	0.000375379875466108
Dync1i2	no	no	3089.51	4694.15	0.603383977069513	0.000282575055798123
Rbmx2	yes	no	87.82	132.99	0.6009185380851	0.000298809982059853
Psmb6	no	no	4318.67	6542.21	0.599269285995677	2.94E-05
BC028528	no	no	1908.00	2890.23	0.598874168360442	0.0273087813511112
Sfmbt1	yes	no	456.08	690.53	0.598201431994344	0.00589305940615858
Atp6v1h	yes	no	1868.17	2828.13	0.598123596016715	2.12E-13
Cltc	no	no	8690.94	13152.49	0.597738125281923	0.0453025992662287
Tifa	yes	no	2037.76	3083.33	0.597333980498441	0.0485512881340059
Ube2q1	no	no	1655.61	2503.99	0.596601027097093	4.81E-05
3110043O21Rik	yes	no	722.73	1092.19	0.595503331327342	0.000302923704687754
2010107E04Rik	no	no	2519.78	3804.28	0.594887932029816	1.34E-07
Sh3glb1	yes	no	1855.50	2801.29	0.594208158626528	4.54E-05
Tpm3	no	no	5626.16	8488.62	0.593328223875359	0.00237107341538188
Dock8	yes	no	1702.26	2567.80	0.593081395796155	0.00436901730404179
Nfkb2	no	no	1475.83	2226.14	0.592785853001644	0.00809978131034162
Atp6ap2	no	no	4179.86	6301.65	0.592136326834008	5.17E-08
Aars	no	no	808.08	1218.14	0.591820358975507	0.0234755236983158
Secisbp2l	yes	no	1163.80	1753.34	0.591112664698641	0.00366743268504294
Nabp1	yes	no	782.64	1178.91	0.590850172637336	0.0422884612681223
Med29	no	no	226.07	340.66	0.590755684339022	0.01143261578839
Kras	no	no	305.89	460.83	0.59067906338602	0.0223272163059061
Tmem50a	no	no	9099.24	13689.99	0.589198710067737	0.0052778664059776
Gm1821	no	no	45.78	69.12	0.588827340006354	0.0402661561963879
Ptpmt1	no	no	947.85	1426.12	0.588246298144913	3.93E-10
Coq2	yes	no	402.18	605.25	0.588190049239929	0.00650973519257997
Zcchc2	yes	no	319.60	480.60	0.588125215824353	0.0145578957769582
Polb	no	no	1028.87	1546.74	0.587740260900117	0.0161588577588888
Enpp1	no	no	92.27	138.66	0.587051737445881	0.00563402692793782
Anpep	no	no	8760.81	13157.35	0.586746799282445	0.0449989226227915
Ppp1r2	yes	no	408.65	613.88	0.586518888450375	0.00286811359883361
Ak6	no	no	384.47	576.98	0.585262191538496	0.000312304812078341
Gba	no	no	2417.93	3621.94	0.582878889185957	0.000106745098075356
Srp54a	no	no	22.64	33.89	0.582625437333744	0.0160300598241957
Dync1li1	no	no	1013.39	1516.12	0.581201385219618	1.52E-11
Mmadhc	yes	no	924.35	1383.78	0.581118152269602	3.64E-07
Vcpip1	yes	no	505.02	755.45	0.580853230739212	0.0388555586981207
Yipf6	yes	no	387.73	580.16	0.580649567517709	0.000194602051207181
Ano8	yes	no	169.97	254.51	0.580604455207995	3.48E-10
Tgfb1	no	no	6465.95	9661.55	0.579340801878635	3.10E-06
Nedd8	no	no	5993.45	8953.57	0.578914404306236	1.22E-11
Ywhag	yes	no	3663.06	5468.16	0.577961494702688	3.88E-07
Dera	no	no	944.14	1409.44	0.57723480399214	0.000198845099652951
Btbd10	yes	no	291.33	434.29	0.576925583224422	7.03E-05
Pcsk7	no	no	428.79	639.49	0.57613989081707	0.036597646027607
Nr1d1	yes	no	119.60	178.17	0.575783294639197	0.0329917844523822
N4bp1	no	no	855.57	1275.20	0.575633600088529	0.0369377323859854
Atp6v0e	yes	no	8029.40	11959.85	0.574994679114632	0.000113761009243025
Atp5b	no	no	9361.78	13940.27	0.574460740215231	9.80E-06
Grk2	no	no	4692.58	6985.10	0.5738300787195	0.00116830682127621
Hist2h2be	no	no	180.35	268.72	0.573500381610061	0.00291604733903592
9530068E07Rik	no	no	3606.69	5365.88	0.573016541512582	6.86E-06
Bmt2	no	no	619.51	921.63	0.572707079842348	0.0408337540340276
Tsg101	no	no	1207.82	1795.45	0.572050123398297	2.92E-10
Asah1	yes	no	8866.50	13165.75	0.57030387328415	0.00929238755370408
Tigar	yes	no	128.92	191.25	0.569911649122675	0.0301870269735664
Kif3b	yes	no	809.90	1202.09	0.569439086280829	0.00174568349527927
Prnp	no	no	359.71	533.85	0.56887075180789	0.00456254039926609
Gosr1	yes	no	592.04	878.53	0.568735892740921	3.81E-05
Cops9	no	no	3024.16	4482.78	0.567732024996589	0.00023364112244211
Inppl1	yes	no	1578.68	2338.86	0.567017328785884	0.000568982397302483
Timm10b	no	no	687.01	1017.71	0.56627015892082	0.0171735165803185
Itgb1	yes	no	6277.14	9294.15	0.566230330771372	0.000248106515067592
Mfsd8	no	no	189.11	280.31	0.566032900023775	0.0111004470583862
Spg7	yes	no	673.40	996.86	0.565996528195789	7.67E-06
Cript	yes	no	1479.17	2188.01	0.565042178353814	1.86E-05
Gmppb	no	no	263.92	391.03	0.564697202773771	0.00255102787753007
Trim12c	no	no	742.37	1097.87	0.56422126473174	0.0230344501106544
Mbd2	yes	no	1555.63	2299.65	0.563756588447805	0.0321361373879604
Pdcl3	no	no	839.72	1241.95	0.563455414805065	2.23E-07
Myl12a	yes	no	3978.00	5877.31	0.563092658831819	0.00011132190974637
Cers2	yes	no	4607.31	6805.80	0.562820935289526	0.00101702377138407
Leng9	no	no	102.65	151.91	0.561246382230597	0.041157989139787
Pura	no	no	363.31	536.72	0.561177212035958	0.00175114880857282
Sdcbp	yes	no	16108.87	23766.99	0.56107636220278	0.00524300725990255
Eng	no	no	869.53	1282.85	0.56090738179941	0.0172064054395055
Maged2	no	no	407.61	601.36	0.560727527599817	0.00516618237435166
Srp14	yes	no	4269.35	6297.58	0.560365471278893	8.97E-13
Spi1	no	no	7724.11	11387.08	0.559872991348552	0.025647380042618
Ankfy1	no	no	1493.84	2201.18	0.55916728151229	0.0101552640671986
Ndufb3	no	no	1592.75	2345.70	0.558965551560345	2.29E-06
Sco1	yes	no	104.90	154.73	0.55855170941785	0.0285035267830479
Pex16	no	no	334.35	493.04	0.558015474382106	0.0123063876987505
Cbr1	no	no	1227.82	1808.75	0.55782780632214	0.000441211964337094
Psmd10	no	no	771.04	1135.89	0.557799508730028	0.00499084927272512
Selenok	no	no	3177.29	4675.92	0.557197756120585	8.41E-12
Pptc7	yes	no	294.13	433.06	0.557149345557345	4.17E-09
Cfl1	no	no	37754.16	55537.45	0.556801098129483	0.000544918195191074
Qsox2	yes	no	106.33	156.22	0.556336985610345	0.0262059018060417
Mapk9	yes	no	544.24	800.53	0.556318653789604	0.0120450957455567
Ripk2	yes	no	226.61	333.37	0.555681611383958	0.000358897754148713
Ufd1	no	no	798.06	1172.97	0.5550950587264	1.90E-18
Mthfd2l	yes	no	40.42	59.44	0.554763686059439	0.0118309248992105
Fam3c	yes	no	645.62	948.23	0.553985293510418	0.0455900916691417
Insl6	no	no	464.87	682.97	0.55336442317175	0.0102638878297084
Fam204a	yes	no	179.77	264.38	0.55321817111911	0.000551290263834671
Megf9	yes	no	187.65	275.14	0.552699686629489	0.0139202858353227
Mrpl20	yes	no	1078.24	1581.05	0.552635218996073	3.06E-06
Tmbim4	no	no	2962.76	4346.88	0.552583025804655	0.000355086674837572
Creld1	yes	no	546.49	800.96	0.552494913225067	0.00160245678176331
Tmem55b	no	no	2319.14	3401.31	0.552176072057468	0.00125450192952085
Bsdc1	no	no	842.82	1235.51	0.551268032282776	2.87E-10
Cstb	no	no	16569.85	24272.09	0.550809948060477	0.00528064415751394
Xdh	no	no	3051.44	4468.84	0.550391792320982	0.00956924715310525
Abhd16a	no	no	923.44	1352.44	0.549824374019762	0.0162443701063234
Pdhx	yes	no	273.18	400.26	0.549460400847792	1.12E-06
Ppic	no	no	1000.65	1463.34	0.548821108535544	0.000874728567829808
Ric1	yes	no	316.78	463.39	0.548694493316134	0.0116097454632243
Stk3	yes	no	343.03	501.91	0.548341719161889	0.00134693500587981
Entpd7	yes	no	220.75	322.67	0.547560080664226	0.000148149515918781
Cox5b	no	no	4694.99	6856.08	0.546059195253405	3.58E-06
Isca2	no	no	961.66	1403.73	0.544688620897884	3.24E-05
Samsn1	yes	no	649.93	948.05	0.544133353495806	0.0318868768433494
Mob4	yes	no	527.88	770.12	0.544084773892812	9.81E-07
Hnrnph2	no	no	1636.84	2386.51	0.543765693802301	0.0116893025994149
Wsb2	yes	no	1984.40	2892.53	0.543666204127472	0.00182299095869129
Pdcd10	no	no	994.51	1450.01	0.543532245891906	0.0231536254864884
Aco2	yes	no	3201.02	4662.43	0.542673788436277	1.18E-05
H2-DMb1	yes	no	761.16	1109.36	0.542380802382319	0.00597843912425554
Vdac2	no	no	5185.60	7541.25	0.540433811451466	1.18E-05
Ahcyl2	yes	no	505.87	735.56	0.54012475715146	0.00184929762069515
Arpc1b	no	no	20950.38	30457.43	0.539778329270777	3.71E-06
Sgtb	yes	no	56.57	81.98	0.539696978592777	0.0441624842499872
Ndufa3	no	no	5701.41	8285.03	0.539521370546511	2.94E-05
Cd180	no	no	5798.63	8427.08	0.53938028817878	0.025294493113076
Gpn2	no	no	256.29	372.86	0.538883361625141	0.000516720766147659
Ift22	no	no	894.50	1299.64	0.5377458582658	0.0310293270571622
Slc25a44	yes	no	464.95	675.11	0.53728186983739	0.0109618422969041
Acaa1a	no	no	2023.43	2936.56	0.537059236875038	0.0207448850969966
Med31	no	no	100.57	146.41	0.536130655245181	0.00679388013598406
Grb2	no	no	5072.28	7351.79	0.535374611965425	0.000920631235241839
Cd1d1	no	no	165.16	239.59	0.535174945759521	0.0332700631241242
Pdcd2l	yes	no	472.16	684.71	0.534609479759918	0.0135891525074998
Mknk1	no	no	1778.66	2576.72	0.534535310331366	0.029825998583499
Tm2d1	no	no	743.32	1077.36	0.53395866358005	0.00058953879065226
Mtm1	yes	no	267.81	387.99	0.533835387012242	0.020976272182199
Creld2	no	no	514.01	743.99	0.532435187276727	0.0387819799929572
Tmed8	yes	no	259.16	374.78	0.532137575942219	1.51E-09
Pdzd11	no	no	985.76	1426.59	0.532123604172644	0.00032926997254666
Rab11a	yes	no	2138.59	3091.20	0.531367160588115	2.15E-05
Blzf1	yes	no	155.21	224.29	0.531279060443536	3.75E-09
Tspan14	yes	no	2313.80	3343.17	0.530778545280631	9.26E-05
Spcs1	yes	no	3543.56	5119.30	0.530327372664067	3.23E-06
Pacsin2	no	no	1600.46	2311.50	0.530194233462298	5.91E-05
Ndufaf3	no	no	445.03	643.46	0.53007639515363	0.000672744204543449
Cox15	no	no	386.80	558.72	0.529871661704113	0.0022284397302032
Ddx24	no	no	1432.28	2067.21	0.529225588821981	0.000269252672741574
Pin1	yes	no	299.28	431.91	0.529156979341835	8.09E-07
Cdc42se1	no	no	1807.08	2606.93	0.528519231698093	0.0154994582118422
Trim8	no	no	1202.99	1734.08	0.527226738836365	5.68E-05
Mrpl41	yes	no	180.95	260.69	0.526834449589062	0.01691340671736
D1Ertd622e	yes	no	814.13	1171.86	0.525244519660237	0.0283453193374493
Ccz1	yes	no	1508.14	2170.73	0.524870748700912	0.000110696418987147
Pi4k2a	no	no	1389.71	1999.89	0.524832500701618	4.17E-05
Rhog	no	no	10742.17	15453.47	0.524567745600265	0.0487441965661664
Mindy3	no	no	442.22	636.13	0.523709337358388	0.000306647685831818
Calm1	yes	no	6845.41	9838.18	0.523262231976654	5.70E-06
Spop	yes	no	1823.54	2620.57	0.523095226849568	0.0129600170138797
Aip	yes	no	1496.73	2150.54	0.522705699286202	5.93E-07
Ube3a	yes	yes	430.21	617.77	0.521724960669347	0.000470812936598059
Scamp3	no	no	173.37	249.12	0.521387180717005	0.000141075510988325
Tma7	no	no	3980.18	5715.01	0.521264701946284	1.46E-06
Ankrd40	yes	no	940.44	1349.88	0.521187335592206	3.81E-10
Cd59a	no	no	256.85	368.55	0.520426985167694	0.00703201118618393
Rbx1	yes	no	1289.59	1849.80	0.519919134769226	1.65E-09
Rrm2b	yes	no	165.31	236.89	0.519106792487397	4.97E-06
Elob	no	no	5264.53	7538.30	0.518185095955847	9.34E-05
Pex19	yes	no	879.90	1259.79	0.517471075352295	7.36E-08
Psma2	no	no	3855.45	5519.34	0.517243492903588	0.00366919660241857
Slc35b1	no	no	904.50	1294.62	0.516154897364393	0.00212220817681882
Psma4	no	no	3044.80	4354.04	0.515665022852146	0.00777804265820181
Ptrhd1	no	no	125.32	178.95	0.513790631196023	0.00212344966324317
Jpt1	no	no	3239.01	4625.04	0.513771481085593	0.0289470713401222
Plekhf2	yes	no	490.45	700.36	0.513694679898503	0.030791807605411
Mfsd9	yes	no	128.78	184.00	0.511947825576366	0.00110696710493909
Hsbp1	no	no	3664.18	5223.71	0.511268529883674	0.00197721061388401
Zswim6	yes	no	484.14	689.45	0.509729529734363	0.00459828253174358
Fzd5	yes	no	54.28	77.34	0.509388945056784	0.00813911872668984
Ndufa11	no	no	367.89	523.63	0.509334384114286	0.000119175503276028
Cndp2	no	no	9815.07	13968.66	0.509084047787011	0.0091913385218054
Lamp1	no	no	46949.43	66799.35	0.508710647518662	3.44E-06
Lamtor5	yes	no	2231.95	3177.19	0.508672493572238	4.44E-05
Fam20b	no	no	724.19	1030.64	0.508516257685363	2.85E-09
Cib1	no	no	1578.67	2245.61	0.508031291471067	0.000623452223785897
Smg8	yes	no	385.96	549.32	0.507983797535915	2.94E-05
Lats2	yes	yes	328.23	466.65	0.507464071623461	0.0417804877275571
Selenot	no	no	1934.22	2749.08	0.507077779825128	0.0258769115230222
Eif4a1	yes	no	10604.05	15060.37	0.50618204096839	0.000213441521298363
Slc25a11	yes	no	2771.98	3937.03	0.505911041263782	0.000286363597016579
Cd53	no	no	9390.28	13329.06	0.50529336992247	0.00468607434650983
Ocrl	no	no	495.87	703.66	0.504665095427435	0.00703641355617605
Ugdh	no	no	1407.07	1996.12	0.50459582569633	0.00719053600831502
Fxr2	yes	no	816.73	1158.21	0.504144580283912	1.52E-11
Ppme1	yes	no	569.42	807.18	0.504116148265064	1.04E-05
Apobec1	no	no	11728.98	16634.53	0.50410560839801	0.00606250218590635
Copz1	no	no	2841.87	4028.01	0.502998104096525	0.0042959493764812
Atg3	no	no	1013.29	1436.54	0.502871094757452	7.59E-06
Syvn1	no	no	803.16	1138.17	0.502478136331797	0.00172039745139573
Rnf214	yes	no	366.85	519.61	0.502334572625149	9.04E-06
Nbr1	yes	no	2004.05	2837.61	0.501668229235102	1.53E-07
Sphk2	no	no	1137.18	1610.06	0.501337701391045	0.00334830084299079
Sdhb	no	no	4226.10	5982.72	0.501236252970811	1.28E-16
Spats2	no	no	196.10	277.96	0.500618566846145	0.000528959422763863
Pigg	no	no	206.72	292.16	0.500137524109818	0.000186354403053678
Ppt2	yes	no	1628.34	2302.55	0.499662762974422	0.00252079776593562
Tlr13	yes	no	4633.43	6550.98	0.499644966867831	0.02032364208568
Skap2	no	no	5027.64	7106.86	0.499200166391433	1.59E-05
Ensa	no	no	2626.71	3712.84	0.499138226099107	0.00292444452638772
Tesk1	no	no	960.64	1357.43	0.498785191164948	0.0154942499834778
Ranbp2	no	no	1089.98	1539.45	0.498013916590039	0.0476097440045497
Pqlc2	no	no	527.76	745.40	0.497398426457155	0.0161097018376226
Wdsub1	no	no	166.84	235.98	0.497304396635849	0.0186630060077539
Socs7	yes	no	178.99	252.63	0.496261462005877	0.0126721129691092
Mvp	no	no	2599.07	3666.41	0.49619136665107	0.0145750202150821
Arfip1	yes	no	568.94	802.94	0.496172403655975	0.000355086674837572
Kif5b	yes	no	1388.66	1958.68	0.496069924697973	1.51E-09
Mrps36	no	no	585.43	823.35	0.494686584445099	0.00335993563810273
Gypc	no	no	390.52	550.25	0.493908112800483	0.045316432756283
Elk1	yes	no	400.99	564.96	0.493812855390394	5.79E-05
Aff1	yes	no	1053.15	1482.86	0.493575995771702	0.0238421574137134
Reep5	no	no	2547.28	3583.78	0.492406260093086	3.53E-05
Armc5	no	no	401.71	565.18	0.491814575836365	0.028560640466865
Strn3	yes	no	444.30	624.60	0.490740837430713	0.000165094469124458
Ghitm	yes	no	2719.63	3817.55	0.489145820509613	1.00E-12
Map4k4	yes	no	1079.41	1514.42	0.488351113740828	0.0259120580240996
Snhg3	no	no	651.48	915.91	0.488249607714779	0.00493557539282777
Smim4	yes	no	307.13	431.14	0.488079375179773	0.00132009660839216
Rrbp1	yes	no	3156.99	4427.90	0.488012337869164	0.0333329288034999
Mfsd14a	no	no	918.60	1288.78	0.487694321716072	5.57E-09
St3gal3	no	no	292.30	409.25	0.486452397800948	3.14E-06
E2f1	yes	yes	537.41	752.82	0.486096995275615	7.65E-05
Uqcr10	no	no	2974.61	4166.24	0.485713000995571	0.00104324919212812
Nup88	yes	no	795.72	1114.32	0.485245626624047	3.05E-06
Ndufa2	no	no	3897.30	5455.12	0.485169585102971	0.000264501276016311
Ptafr	no	no	2896.94	4055.09	0.485153404503484	0.0384461427934934
Fis1	no	no	2711.76	3796.72	0.485074507435536	0.00555305709872423
Ppia	no	no	22572.19	31589.64	0.484914482172328	5.85E-05
Wfs1	yes	no	105.44	147.26	0.481849347978942	0.000689730748532208
Snx5	no	no	11767.82	16424.60	0.480989840928124	0.0289638127800912
Mdm1	yes	no	106.07	148.00	0.48062946454799	0.0016111366399987
Coa3	no	no	1883.38	2628.47	0.480258271063115	3.97E-05
Tle4	yes	no	510.32	711.99	0.48006698079415	0.0332263981255632
Mcl1	yes	no	10393.52	14493.55	0.4797070444514	0.0130874426666501
Adipor1	no	no	4729.88	6593.52	0.479286166488961	0.000438883815948826
Ythdf1	no	no	699.99	976.02	0.479154194389286	0.0403932564567815
Ctsb	yes	no	179021.29	249506.72	0.478948480716072	0.000833850807991573
Inpp5f	yes	no	239.07	333.17	0.478695708252255	0.00116736858795688
Cep170	yes	no	717.86	999.26	0.477102030130715	0.0161097018376226
Cox7b	no	no	2952.37	4108.43	0.47701478939862	0.00229341558891895
Cnot8	yes	no	715.91	996.47	0.476479568746575	7.87E-05
Gtf2e2	yes	no	358.51	498.81	0.476366429385094	0.00226042826510499
Psma3	no	no	1167.53	1624.80	0.476345907280283	0.00541275423246976
Tpmt	no	no	74.81	104.17	0.476192943584779	0.0321521836779046
Sec61g	no	no	887.04	1235.38	0.475983485993959	0.00282246202829358
Zdhhc24	yes	no	297.92	414.76	0.475732019272481	0.0152751540791014
Sertad2	yes	no	279.91	389.32	0.475402510404073	0.02021639481782
Med28	yes	no	358.37	498.54	0.475366905591512	0.00750083035597665
Brd2	yes	no	1920.12	2669.34	0.475177944636589	0.000262965510386264
Cdc42	no	no	11091.21	15416.55	0.475031883454433	0.00183068001572767
Hdac1	yes	no	1084.72	1508.17	0.47485641967531	0.00121692442173858
Fam89b	no	no	3745.61	5204.46	0.474289016279935	5.10E-09
Tbcb	no	no	1365.17	1896.29	0.474222602850941	6.09E-07
Snx13	yes	no	730.32	1014.26	0.473540419434958	0.000225479973838771
Ptprc	yes	no	5275.64	7323.85	0.473231381890526	0.0483771449635523
Arl2	no	no	799.42	1110.24	0.473198352359084	0.0259920726459255
Rex1bd	no	no	1001.87	1390.89	0.473115346265871	0.000343960852651094
Cox6b1	no	no	10397.58	14430.06	0.472884259703562	2.49E-05
Atp6v1f	no	no	6866.47	9530.60	0.472835944735909	0.000544918195191074
Tmem189	yes	no	4002.99	5550.27	0.471593579136374	0.00872658669890693
Mief2	no	no	207.61	288.23	0.4714015635562	0.000462596822356882
Creb3	yes	no	1171.19	1624.46	0.471320681562502	0.0047518436494966
Ndufab1	yes	no	323.26	448.52	0.471266184171075	0.00361701276227353
Prrg2	no	no	643.47	892.87	0.471086422498592	0.0168342198542406
Ostf1	yes	no	5588.62	7746.89	0.47097377373081	0.000826089200384199
Pias4	no	no	540.72	749.79	0.470915703829908	5.43E-05
Map7d1	no	no	2023.33	2803.45	0.470413128827591	5.18E-05
Pnpla2	yes	no	1907.70	2642.34	0.470033859820557	3.28E-05
Smdt1	no	no	4039.71	5595.55	0.469968729666341	5.38E-08
Gm4285	no	no	165.72	229.76	0.469780321127035	0.0150381944483222
Chchd2	no	no	3687.79	5106.33	0.469535510343724	6.90E-11
Snrnp35	no	no	356.70	495.05	0.46949278102156	0.0182154848049881
Abcd1	no	no	2232.93	3091.31	0.469207074671149	0.000484467992670263
Plod1	no	no	2827.69	3910.16	0.4674619671952	0.0450894526155701
Psmc3	no	no	2617.74	3616.10	0.465726662563868	0.000107689675633699
Leo1	yes	no	311.47	430.13	0.465577219373813	0.00555305709872423
Tmco3	yes	no	354.60	489.46	0.465443154283767	0.0055939578075131
Eif2s1	yes	no	935.99	1292.62	0.465311822832932	0.00163866602362004
Tmx1	yes	no	984.95	1360.32	0.465230877169401	0.00152077880456904
Plek	yes	no	5535.47	7631.12	0.463199614333671	0.0428047223163068
Tmf1	yes	no	376.49	518.82	0.462591252046279	0.00171676784641269
Myl12b	yes	no	7297.18	10055.11	0.462518708718175	0.0139842970275005
Gon7	no	no	147.14	202.32	0.461875155897262	0.0471892142511732
Psmb3	no	no	2240.98	3087.02	0.461590382768727	4.51E-05
Stim2	yes	no	238.86	329.08	0.461402649864469	0.0119576153786228
Mrpl27	no	no	1532.10	2111.04	0.461297108739483	0.000599760389117786
Hsp90b1	no	no	7837.29	10788.57	0.461042274534329	0.0437623802195506
Rabep1	yes	no	545.81	751.20	0.460369385184223	0.022048061625382
Nucb2	no	no	779.88	1073.40	0.460079417084848	0.00968885642257628
Fbxw11	no	no	926.65	1274.38	0.459462315083028	0.00645283569719916
Ten1	no	no	1257.03	1727.53	0.459111068327892	1.24E-05
Txn1	no	no	4321.11	5940.19	0.459033768655709	0.0204274983948727
Cask	yes	no	136.73	187.96	0.458408472117763	0.0353439670383388
Ndufa4	no	no	5872.60	8067.87	0.458002155687269	0.0074956276708597
Nt5dc3	yes	no	163.34	224.29	0.457057547345407	0.0187463670971434
Heatr5b	yes	no	312.20	428.59	0.456980584692857	9.08E-05
Slc35f6	no	no	1928.16	2645.17	0.455859259294464	0.00539098992809206
Uso1	yes	no	979.76	1343.75	0.455517394365148	2.08E-05
Rab5a	no	no	1055.25	1447.44	0.455514425817914	0.00241494987344454
Fkrp	no	no	526.70	722.34	0.455346590738536	1.32E-06
Ppp3r1	yes	no	1773.59	2431.36	0.454851267666257	0.0124607173644228
Bloc1s1	no	no	2668.91	3660.18	0.454765910846974	0.0002334299456511
Snx16	no	no	201.16	275.46	0.454161879528697	0.0105302559987549
Ppp2ca	no	no	3871.54	5303.20	0.453855573933936	0.0104267644384486
Gmfb	yes	no	1480.50	2027.36	0.453447491985805	4.45E-06
Mcur1	yes	no	665.60	911.52	0.453214460243166	0.0446140168520311
Anxa7	no	no	2552.47	3490.17	0.451391647754293	7.49E-07
Ndufb6	no	no	1152.30	1574.32	0.451260857148978	0.021916720710288
Rnf41	yes	no	569.24	777.80	0.450531537679177	2.43E-09
Ubr4	no	no	793.01	1083.72	0.450489941582931	0.024339449354713
Umad1	no	no	217.18	297.26	0.450180634424069	0.00816600977562487
Spryd3	yes	no	599.51	819.04	0.449054365664718	0.0110685838849405
Nlk	yes	no	275.34	376.08	0.448559299237236	5.01E-05
Bnip2	yes	no	1265.75	1726.92	0.448058895777664	0.0123413553505749
Spag7	no	no	1787.18	2436.50	0.447361002882186	2.50E-09
Micu3	yes	no	38.45	52.53	0.446630775973439	0.0426500802526657
Tgds	yes	no	281.00	382.98	0.44596699302314	8.44E-05
Atp5f1	no	no	3813.80	5191.68	0.444698832993807	4.34E-09
Stom	no	no	7588.46	10325.91	0.444411808907463	0.0161334019993598
Rabggtb	no	no	713.52	970.56	0.444001734200432	8.65E-08
Ndufa13	no	no	2304.60	3134.47	0.443850436704614	0.000243954004357946
Dnajc14	no	no	931.56	1266.78	0.443005678113429	2.14E-05
Cisd1	no	no	507.84	689.75	0.442936463437142	0.0259424349527367
Pld3	no	no	10958.71	14896.70	0.442874175913934	0.0031692215993424
Mia2	no	no	1097.75	1492.29	0.442811353742271	0.00872367568460504
Tmem230	no	no	814.30	1107.17	0.442722203013654	0.00433629066611775
Gapvd1	yes	no	1108.88	1507.21	0.442641449764604	0.0321833274425199
Ndufs4	yes	no	754.95	1026.70	0.441991865464699	5.97E-05
Npc2	yes	no	16709.25	22698.14	0.441924567919779	0.0298135495411483
Dnm2	no	no	1988.78	2701.47	0.441690309516671	0.0086354430643106
Evi5	yes	no	369.42	501.85	0.441600065215501	0.0376313219559529
Smcr8	yes	no	690.20	936.72	0.440445673318981	0.00468396002488324
Slc25a5	no	no	6416.91	8703.03	0.439468103098913	0.0115230999791223
Atf6b	no	no	1116.30	1514.39	0.439379304644371	0.000346748224507242
Rab1b	no	no	3951.33	5358.76	0.439310485213329	5.09E-14
Cox6c	yes	no	6796.63	9213.12	0.43919632154396	0.0202858828121674
Dlat	yes	no	371.92	504.02	0.439098595991023	0.00311024673729182
Sec23a	yes	no	328.24	444.75	0.438424164498857	1.02E-05
Ndufa12	no	no	1345.22	1820.68	0.437955275050526	0.0157960492602089
Gnb2	no	no	6748.56	9142.04	0.437798758184643	0.00092715969788163
Trir	no	no	2124.20	2877.34	0.437080089762949	0.0160100331704497
Scamp1	yes	no	605.84	820.46	0.436969449097708	0.0220738664406047
Gnb1	no	no	5003.18	6773.09	0.436820739637557	6.44E-08
Ndufs6	yes	no	1454.79	1967.94	0.4359613972677	0.00118817514254732
Sec23b	no	no	671.69	908.77	0.435488586732793	0.00441091221188094
Asb6	yes	no	582.23	788.11	0.435454276750705	0.0026153892158605
Myo5a	yes	no	3020.18	4084.29	0.43544908396518	0.00814274076979491
Usp46	yes	no	117.53	158.68	0.434299457311212	0.0338307040472423
2410004B18Rik	yes	no	218.73	296.24	0.433774374876544	0.00366556814387874
St6galnac6	no	no	747.00	1009.05	0.43353381998234	0.00326102798115457
Lins1	no	no	33.71	45.65	0.433328670962356	0.0224823554632627
Mrps10	yes	no	432.57	583.93	0.433277413238118	0.00603888961955282
Cox19	no	no	714.53	966.26	0.433182327613406	1.80E-06
Cln8	yes	no	1286.13	1734.18	0.431234672273299	0.00373052689787043
Selenof	no	no	5807.21	7826.25	0.430538440074597	0.00597843912425554
Dmac1	no	no	2239.37	3018.98	0.430447376576547	0.00797434295039035
Golga2	yes	no	912.76	1229.90	0.430271052350749	9.27E-05
Clcn7	no	no	2416.39	3254.81	0.429588442712254	0.0188256601532085
Dnaaf5	yes	no	206.92	278.54	0.429141355322206	0.00025931151075294
Mlf2	no	no	3694.30	4971.81	0.4284414964323	0.00101820071832485
Esrra	yes	no	609.12	819.98	0.428063723920224	0.0443802287387309
Cited2	no	no	1951.20	2624.00	0.427227807808262	0.0174941957760013
Madd	yes	no	1409.93	1895.35	0.426862365185716	4.60E-07
Yipf4	yes	no	1084.33	1457.62	0.426142780474183	0.000234227629761695
Rbm18	yes	no	402.55	541.40	0.426135183029729	0.00023734981878148
Psmb2	no	no	3528.45	4742.43	0.426130983840946	0.0247674939409439
Smim14	yes	no	2705.39	3633.42	0.425385710716542	0.0289470713401222
Wdr44	no	no	284.94	382.76	0.425157738884975	0.0127647376882973
Rabggta	no	no	345.96	464.99	0.425112288938525	3.28E-05
Gabpb1	yes	no	121.26	163.01	0.425076754705185	0.0154942499834778
Agfg1	yes	no	354.02	475.27	0.424311414860523	0.0161334019993598
4833438C02Rik	no	no	426.46	572.91	0.424243227018505	0.0452876365728127
Pdhb	no	no	1337.94	1795.12	0.423767730710345	6.28E-11
Pmpca	yes	no	1160.28	1555.28	0.422648540729761	6.33E-10
Cyba	no	no	27811.35	37272.36	0.422406249657937	0.0134054901825884
Trappc2	yes	no	189.75	254.17	0.422355625115658	0.00884994442034633
Dok1	no	no	1368.62	1834.14	0.421939170132912	0.0467744181413141
Psmb4	no	no	3700.51	4957.55	0.421293826794685	4.22E-05
Atp6v0a2	no	no	434.40	581.77	0.420966239089361	0.0279103236227526
Mphosph6	yes	no	305.70	410.02	0.420647732702576	0.00226638855842909
Rad17	yes	no	326.09	436.83	0.420491507553679	0.00182299095869129
Srpr	no	no	1906.96	2552.33	0.420299750571064	0.00144993399510886
Akap10	no	no	924.05	1235.67	0.419054743216156	0.000609750686164437
Vapa	no	no	2369.52	3168.89	0.418994459811899	0.000820989867239465
Ube2l3	no	no	2669.01	3568.12	0.418582547911767	8.19E-06
Sec11c	no	no	3514.12	4696.28	0.418385392057186	3.81E-05
Pet100	no	no	531.98	711.64	0.418195807966159	0.00435812733088176
Camta2	yes	no	1312.88	1752.99	0.417029580097185	0.0043097192988386
Mpeg1	no	no	41073.17	54837.79	0.416977696387663	0.00096815454229213
Pip5k1a	yes	no	417.90	558.24	0.416952745767334	0.000106745098075356
Rabgef1	yes	no	433.19	578.10	0.416940093580002	0.000134246729054263
Psmb5	no	no	1774.91	2368.89	0.416829021427363	0.00432170449129013
Atp5j2	no	no	6261.72	8360.23	0.416754290972266	3.81E-05
Zdhhc12	no	no	509.77	681.11	0.416678645707771	0.00157683269707957
Ogdh	yes	no	1056.86	1410.49	0.416527514189045	0.000599980997265917
Ncstn	no	no	3021.04	4032.19	0.41635289925359	0.0157951007912996
Vps37c	no	no	733.19	978.75	0.416114987504406	0.0495483952923207
Minos1	yes	no	683.82	912.58	0.415992938805082	0.000375379875466108
Gtf2f1	no	no	1286.11	1716.58	0.41580091731731	0.000245289929876635
2510039O18Rik	no	no	1295.68	1729.11	0.415785368127601	0.00307961476885986
B3gat3	no	no	806.69	1076.79	0.4157304788307	8.19E-10
Ptpn12	no	no	609.08	812.54	0.415391383253378	0.00119752761382837
Hccs	no	no	251.66	335.55	0.41533973419193	1.68E-05
Ropn1l	no	no	433.66	578.89	0.413882083897311	0.000296421238938235
Mrpl18	no	no	1288.02	1713.35	0.412334179596228	3.25E-06
Ube2n	yes	no	467.52	622.57	0.41220242269277	0.00226512535952151
Daam1	yes	no	201.02	267.63	0.412168905147678	0.0170472628802765
Eif1	no	no	7465.18	9934.75	0.41208922688893	0.000128978292648447
Sos2	yes	no	422.44	561.70	0.41163213060057	3.12E-09
Slc44a2	no	no	1159.32	1541.95	0.411469449605133	0.0317972613857761
C1galt1	yes	no	343.76	456.49	0.409986093195729	0.00412306964002853
Zdhhc5	no	no	704.60	936.49	0.409933024464677	0.00317565691601705
Atp5e	no	no	7130.75	9468.59	0.409467367576798	0.0099864695120901
Fam49a	no	no	1081.17	1435.49	0.408834049602489	0.0454286840311522
Mrpl55	no	no	354.77	471.53	0.408742628549987	0.0118907088422693
Vbp1	yes	no	681.36	904.80	0.408574599376275	0.0297485003030623
Mrps18c	no	no	1768.94	2350.72	0.40841838925219	0.00540578574455531
Polr3d	yes	no	165.58	219.89	0.408259303260551	0.0260429515568762
Sem1	no	no	7350.76	9756.47	0.408253564863619	0.00323842265108385
Nab1	yes	no	701.89	931.60	0.408155689919465	0.0487379671489592
Taf13	yes	no	462.51	612.96	0.408044453628882	0.00351466085853507
Zbtb7a	yes	no	1114.72	1479.06	0.407977152925581	1.19E-05
Dync1h1	no	no	1562.75	2073.54	0.407943874033652	0.00816600977562487
Eif4ebp1	yes	no	1593.15	2112.75	0.407489386796974	0.00116942062094738
Psmc4	no	no	1845.48	2448.66	0.407431746802694	0.00226638855842909
Trip11	no	no	312.11	413.67	0.407392677314911	7.59E-06
Fkbp2	no	no	1522.78	2019.31	0.40700729555442	0.00106174417882251
Senp5	yes	no	372.44	493.54	0.40650771266442	0.000110199961760424
Riok3	yes	no	2019.52	2676.85	0.406287231406602	0.00122431758313969
Gla	no	no	2543.83	3371.19	0.406275182104045	0.0426189668090568
Slc30a5	yes	no	998.44	1322.68	0.405130085362153	0.00467799942735135
Hivep1	yes	no	259.24	343.29	0.404895529362197	0.00280654336220478
Galc	no	no	1868.79	2474.17	0.404813181739362	0.0256997333611872
Ncoa3	yes	no	1264.55	1673.82	0.404411408632515	0.0444404818768423
Nmt1	no	no	1583.23	2095.66	0.404363777181393	0.000609250733392942
Tnks2	yes	no	1096.10	1450.56	0.404037579494189	0.0403926020015514
Slc26a6	no	no	135.79	180.00	0.403974244538482	0.00229357876513915
Uqcr11	no	no	4192.33	5543.27	0.403807948178272	0.00191055526778541
Ccdc124	no	no	1155.34	1527.58	0.403197476943261	0.00810838322116759
Alg2	yes	no	434.96	575.02	0.402698446915704	0.00160063169688065
Rbm8a	no	no	598.60	791.97	0.402662476098929	0.00122514324667315
Rala	yes	no	737.63	974.39	0.401383031961195	0.00357260380907504
Cops8	no	no	1107.62	1463.43	0.4011420958471	0.000213824877367031
Agpat1	no	no	1596.75	2108.35	0.400951611545293	0.00187334474691456
Gns	no	no	7990.35	10546.71	0.400418665803442	0.0424052702437751
Arf3	no	no	3241.55	4275.32	0.39923176742399	0.00194456824932983
Mvk	no	no	278.14	367.27	0.399135697048543	0.0161216558044459
Cd151	no	no	1244.27	1639.89	0.397844511425979	0.0228371804942024
Pnkd	no	no	213.14	280.90	0.397797406431891	0.00353685663502528
Tapt1	yes	no	239.47	315.25	0.396147881936997	0.0453025992662287
Ube2k	yes	no	404.77	532.62	0.395967304192852	2.72E-05
Wasf2	no	no	2780.30	3658.51	0.395939447333316	0.0462933555552778
Foxk2	yes	no	325.39	428.32	0.395747053457939	5.49E-05
Cyc1	no	no	1628.34	2141.76	0.39561971620381	0.00095616367560884
Tollip	yes	no	1055.13	1387.37	0.395043147020788	0.00422597706688422
Ciapin1	yes	no	139.43	183.50	0.39453308081768	0.00536363424062131
Med11	no	no	1013.10	1331.99	0.393662611339758	0.00388300677762943
Abhd12	no	no	9526.95	12514.94	0.393495764840218	0.0210143404424411
Ndufb7	no	no	3128.16	4107.41	0.393396852389891	0.00345709244018897
Psmd14	no	no	1461.16	1918.93	0.392483281414624	0.00488090745883369
Tox4	yes	no	1056.09	1386.22	0.392126087587644	0.0232696284639254
Stim1	yes	no	918.63	1205.81	0.392104215267659	0.00151679357839082
Psmd7	no	no	1380.14	1812.01	0.391891905697583	0.000921419353250796
Psmc5	no	no	2051.89	2692.77	0.391500081621585	0.00182615915448437
Uqcrb	no	no	4387.98	5757.52	0.391353289161192	1.45E-05
Vps4a	no	no	982.95	1290.03	0.391324054562584	1.72E-06
Pin4	no	no	1012.65	1328.96	0.390069404827304	0.00330109526097168
Ginm1	no	no	764.23	1001.21	0.38968061676237	0.0113314764626457
Atp5o	no	no	4355.73	5704.71	0.389573195248874	5.20E-06
Timm22	yes	no	229.26	300.71	0.389137331876301	0.0119576153786228
Fam114a1	no	no	224.18	294.04	0.389053189921587	0.0171844135390668
Pank3	yes	no	400.79	524.49	0.387732623265285	1.66E-05
1810013L24Rik	yes	no	631.93	826.67	0.387093890731792	0.00184079119482792
Tnpo2	yes	no	723.44	945.80	0.386715607794299	0.0161097018376226
Pex14	no	no	565.76	740.28	0.386520699728244	0.0170781132855401
Dhx38	no	no	935.90	1223.35	0.386117164451559	0.00366919660241857
Ywhaz	no	no	1974.30	2579.83	0.385891666285271	0.0190257290661072
Bag1	no	no	2725.83	3561.83	0.385781063866326	0.00102510208172479
Uqcrfs1	no	no	1903.51	2486.24	0.385450686809442	0.000228752427754781
Cant1	no	no	1115.05	1456.88	0.385319255556185	0.00320574812826132
Spindoc	no	no	153.57	200.85	0.385161770656261	0.00204453758605132
Eif4g3	yes	no	1548.26	2022.16	0.38508917519514	0.00848891173967727
Txndc17	no	no	2753.77	3594.81	0.384454586220853	0.000318181392199556
Vps45	no	no	384.03	501.17	0.383983967686307	2.39E-05
Appbp2	no	no	453.57	592.37	0.383779449952123	0.00401985367852135
Uxs1	no	no	521.29	680.17	0.38369017747396	0.00723023543837404
1600002K03Rik	no	no	492.02	641.83	0.383427879963965	0.00273512673485717
Adrm1	no	no	1084.17	1414.51	0.382716343720526	0.00237256895334215
Agap3	yes	no	764.97	997.49	0.38270361766587	0.000190011236399707
Tmem167	yes	no	185.89	242.36	0.382284547141118	0.0302559658137583
Atp6v1b2	no	no	10344.15	13479.96	0.382034290796431	5.38E-06
March6	no	no	859.87	1120.01	0.381228207183178	0.0033267944046738
Capn10	yes	no	117.90	153.98	0.38117707840358	0.0473949035487409
Gtf2a1	yes	no	310.66	404.78	0.381033169269702	0.0099864695120901
Tbc1d10b	no	no	1234.38	1607.37	0.380664390760473	0.00731655890310877
Cdipt	no	no	2349.09	3057.64	0.380126809866765	0.00451719860323714
Mrps33	no	no	362.11	470.70	0.379241070813493	0.00500163533330344
Chst12	no	no	1404.38	1825.49	0.37861276367016	0.000541108663753209
Zpr1	yes	no	549.71	422.28	-0.378733406310781	0.0211141823896572
Ccni	no	no	3311.88	2546.66	-0.378856772410605	0.000485353152582987
Pced1a	no	no	322.55	247.59	-0.379101323377832	0.000168516244175285
Cyb561a3	no	no	688.74	529.21	-0.37955516240978	0.00664942635251639
Zkscan8	yes	no	94.27	72.56	-0.379565263441305	0.00654581570417012
Nucks1	yes	no	540.10	415.03	-0.379746325665111	0.035187535809982
Kifap3	yes	no	394.32	302.71	-0.379853588252635	0.00734669936512352
Ift172	no	no	382.99	294.08	-0.380575593352205	0.00280654336220478
Ubn1	no	no	777.79	597.19	-0.380871526198956	0.00101820071832485
Hic2	yes	no	39.82	30.47	-0.38156131913956	0.042421439026431
Eif2a	no	no	1313.43	1007.69	-0.382231278583843	0.00212776108577694
Diexf	yes	no	99.18	75.94	-0.382481660542526	0.00992736093685392
Sac3d1	no	no	174.99	133.70	-0.382586548616293	0.0391576283043798
Tmem218	no	no	154.65	118.03	-0.383086977834672	0.0455403398222133
Zfp59	no	no	71.07	54.63	-0.383795229791886	0.00425086463808204
Dcp1b	yes	no	112.98	86.34	-0.383823839011834	0.0132261793744222
Ruvbl2	no	no	504.20	385.95	-0.384125773502558	0.00946897190665946
Hnrnph3	no	no	272.98	208.97	-0.384923036761428	0.00521722246092756
Rbm33	yes	no	344.21	263.37	-0.385547983806398	0.0259696659463126
Abcd4	no	no	263.84	201.38	-0.386659155673264	0.0441361097834706
Maged1	no	no	1176.34	899.23	-0.386912167590414	0.0245971326313877
Ddx51	no	no	158.26	120.91	-0.387224371548857	0.0176593776710037
Zfp141	no	no	88.90	67.94	-0.388166003992229	0.0477432950038968
Kdm5b	yes	no	264.17	201.66	-0.388227645514438	0.00589305940615858
Hexdc	no	no	145.93	111.28	-0.38891349783767	0.0272209259216543
Safb2	no	no	1114.08	850.57	-0.388967726498071	1.15E-05
Snrpg	no	no	1201.31	918.89	-0.389729398634439	0.0070574552529503
Tagap1	yes	no	172.66	131.69	-0.390112405447767	0.0181103938319798
Limk2	no	no	209.02	159.36	-0.390331263761005	0.00479660455467023
Sema6b	no	no	120.83	92.18	-0.390900686041119	0.0362363984676117
Cebpz	no	no	350.54	267.27	-0.390972790199842	0.0103305217587206
Tob2	yes	no	597.70	455.86	-0.391207040516382	0.00414914238824583
Zfp160	yes	no	181.87	138.66	-0.392256863265816	0.0468532245517892
Hnrnph1	no	no	1781.01	1356.11	-0.392775839166427	0.016435906113194
Farsb	yes	no	726.57	552.90	-0.393136141072528	9.85E-05
Poglut1	no	no	550.07	418.23	-0.393826256264999	0.0168451649024206
Adal	no	no	140.52	106.53	-0.394043079498047	0.0131026703427928
Bcor	yes	no	270.67	205.79	-0.394507847123433	0.0424052702437751
Trrap	yes	no	552.58	420.34	-0.394560417634497	0.0303584920894083
Exd2	yes	no	224.81	170.62	-0.394720727737919	0.0317984385597095
Cdk5rap2	no	no	103.84	78.88	-0.395073604269433	0.00914228286590649
Arsk	yes	no	318.61	241.92	-0.396111919877923	0.0244506161903197
Polr2e	no	no	1623.99	1232.42	-0.396491917208669	0.00576806310119999
Fance	no	no	299.60	227.24	-0.397602439245479	0.0303584920894083
Zfp780b	no	no	101.87	77.27	-0.397724111013527	0.0298603918742814
Fam110a	no	no	352.02	267.07	-0.398209807059998	0.0453152902826658
Srsf11	no	no	1022.30	775.29	-0.398885700647322	0.00188799011339166
Zfp451	no	no	163.00	123.46	-0.398895360865505	0.014628096389548
Iqcc	no	no	257.52	194.66	-0.400020944354287	0.00116169773604837
Stk11ip	no	no	857.40	649.42	-0.400474663362299	0.010912175883911
Rad50	no	no	395.09	299.01	-0.400577058906922	0.00526830275762127
Zfp867	yes	no	60.53	46.03	-0.400816764955258	0.00500649809453345
Gigyf1	no	no	645.09	488.13	-0.401813662905309	0.00231449182774023
Znrd1as	no	no	170.58	128.32	-0.402025454684088	0.0368067337070326
Eif2d	no	no	665.04	502.69	-0.402030384444912	0.000727605936656236
Hps1	no	no	465.42	351.98	-0.40214179006793	0.00182502656567926
Zfp869	no	no	334.25	253.00	-0.402643106194376	0.030791807605411
5530601H04Rik	yes	no	77.75	58.84	-0.402757077900765	0.00597237724137551
Rnf170	yes	no	187.72	141.72	-0.402899548969521	0.00071019632880551
Hyi	no	no	774.96	585.13	-0.404077664417192	0.00463132985522518
Ppp4r1l-ps	yes	no	114.51	86.36	-0.404850348760912	0.00248109852391026
Phf14	yes	no	293.40	221.30	-0.404911093403884	0.00605728713060846
Clasrp	yes	no	461.36	348.05	-0.405521526644411	0.0265356217425221
Abca2	yes	no	345.94	260.98	-0.405838072819279	0.0351647859309867
Togaram1	no	no	256.98	193.77	-0.406115928313496	0.0323613292427568
Rfwd3	no	no	624.61	470.89	-0.406546291892175	0.00857673895062568
Ap4m1	no	no	512.94	386.26	-0.406913823391262	0.00636984712220231
Sord	no	no	2237.99	1687.45	-0.407226261728484	0.0296075242847817
Las1l	no	no	354.89	267.51	-0.40742985834967	0.0317753067826164
Zkscan5	no	no	119.67	90.02	-0.407486423050753	0.0217022418691439
Senp6	yes	no	356.53	268.59	-0.407732648358341	0.000124456516080895
Dmac2	no	no	473.15	356.15	-0.407793088903911	0.0032577807238634
Iffo1	no	no	629.88	474.94	-0.407895371570957	0.0146175011687248
D2hgdh	no	no	258.92	194.85	-0.408006224043095	0.00337930281446865
Ndrg3	no	no	880.48	663.14	-0.408111941717632	0.00133034870241721
Trp53	no	no	1687.54	1271.04	-0.408172510433318	0.00352126987721126
Fam168b	no	no	2360.40	1778.49	-0.408350765411503	0.00237300565027068
Vkorc1	no	no	1619.17	1220.15	-0.40838665450078	0.000179482833690534
Mta1	no	no	768.07	578.26	-0.408453055149902	0.0021636986361673
Spred3	yes	no	139.67	105.11	-0.410880333493991	0.0126721129691092
Tia1	yes	no	205.54	154.52	-0.410907843690535	0.0487876348168032
Ccdc58	yes	no	314.08	235.14	-0.412620990861989	0.0442047369543608
Hdhd5	no	no	241.25	180.86	-0.413225331333234	0.0206079523113737
Zfp280d	no	no	163.05	122.28	-0.41341247722913	0.0296075242847817
Pelo	no	no	234.57	175.97	-0.413882680096323	0.0137336934284966
Zfp202	no	no	65.96	49.49	-0.414316817705263	0.0182880808075444
Dnajc9	no	no	776.70	581.68	-0.414603964229864	0.000599530128216779
Carm1	no	no	444.75	333.45	-0.414830813037736	0.00240633321648337
Ccdc112	no	no	80.06	60.36	-0.415028807389174	0.0485958161817967
Mre11a	yes	no	188.53	141.13	-0.41574286916106	0.038142525614773
Spin1	yes	no	419.77	314.41	-0.416097707791947	0.000107399711628157
Atg2a	no	no	737.03	551.83	-0.417072759179477	0.0223241555724728
Zfp629	no	no	148.83	111.21	-0.417086604890745	0.00137728113265621
Ikbkap	no	no	294.30	220.25	-0.417123134710521	0.000182654563676515
Mettl8	no	no	198.85	148.38	-0.417443764962084	0.0152762580795424
Nudt7	no	no	199.45	149.15	-0.417653930808984	0.0123331977318032
Cep162	yes	no	142.72	106.65	-0.417764359952756	0.0238830832866034
Thumpd2	no	no	85.91	64.01	-0.417795765050389	0.0230972710000139
Tmem106c	no	no	1622.61	1214.03	-0.417907726053499	0.0205913404895912
Plpbp	no	no	452.68	338.57	-0.418089953235414	0.019810562046357
Phkg2	no	no	791.89	592.09	-0.41844310906469	0.000981923614836509
Mapk1ip1	no	no	372.12	277.54	-0.418963276496148	0.0213981603857374
Ccdc61	no	no	200.68	149.88	-0.419081202913344	0.0297343573465012
Trim24	no	no	173.57	129.69	-0.419364786256952	0.00245717451748248
Spata7	no	no	108.69	80.76	-0.419408573038404	0.0226580997735723
Mios	no	no	177.43	132.30	-0.420071957836718	0.000599530128216779
Tigd2	no	no	293.65	219.75	-0.420530711854308	0.0161097018376226
1700001L05Rik	yes	no	22.00	16.31	-0.420535065097678	0.0415495755361413
Nostrin	no	no	642.42	479.41	-0.420856509621487	0.0252317941369657
Smug1	yes	no	138.55	103.12	-0.421149349917783	0.0303584599533331
Wdr5b	no	no	130.45	97.52	-0.421220454091809	0.0140935601442477
Mettl3	no	no	350.10	260.83	-0.421794390357252	0.00966656672615218
Zfp318	yes	no	115.58	86.19	-0.422020711897092	0.00315662247058093
Stk10	no	no	826.96	616.81	-0.422512191784251	0.00309397058985225
Faap100	no	no	223.24	166.69	-0.422575050811881	0.0286547483532042
Pnisr	yes	no	1146.83	855.37	-0.422864305068363	0.0178721103340425
D3Ertd254e	no	no	77.29	57.58	-0.42329040119442	0.00366404683334577
Acad12	no	no	374.54	278.86	-0.423420074701474	0.0253089707234606
Tcf3	no	yes	388.36	289.72	-0.423431937353904	5.87E-08
Zfp623	no	no	141.85	105.39	-0.423716066458676	0.00468607434650983
Noxo1	no	no	83.88	62.30	-0.423854512373252	0.0211947887551634
Rpl14-ps1	no	no	200.79	148.47	-0.423885091333749	0.0391727648572299
Ice1	no	no	384.72	286.53	-0.424057301945784	1.69E-06
Gtf2ird2	no	no	99.23	73.79	-0.424335517441623	0.00750083035597665
Zdhhc8	no	no	240.41	178.84	-0.424785314170487	0.014381155463544
Polr3gl	no	no	849.78	632.57	-0.424896998220667	0.00381375346214664
Zfand1	yes	no	228.88	169.68	-0.425633337615857	0.0187014750473597
1700066M21Rik	yes	no	104.58	77.83	-0.426381312089183	0.0135054934806255
Asf1a	yes	no	120.69	89.88	-0.426610573360659	0.0120693801302404
Zbtb25	no	no	146.86	109.06	-0.427940135337784	0.00606250218590635
Pdcd11	no	no	242.83	180.46	-0.428753612672886	1.18E-05
Smc5	yes	no	349.77	259.53	-0.429500957895915	0.0120450957455567
Pyroxd1	no	no	255.05	188.85	-0.429631591854722	0.00129161955301768
Gngt2	no	no	2403.69	1783.17	-0.43025210336448	0.0360053776508495
Pcmtd2	yes	no	615.86	456.72	-0.430943778079322	0.00808184870918082
Ttc27	no	no	159.40	117.98	-0.431049720309304	0.0211141823896572
Ttc14	yes	no	223.22	165.56	-0.43161888901406	0.00517157409369573
Fbf1	no	no	301.58	223.29	-0.432104141156766	0.000454550802690998
Dars2	no	no	201.46	148.98	-0.432244750133042	0.0455358741501037
Clk4	no	no	645.98	478.76	-0.432285299315077	0.000513822161917999
Mettl14	no	no	295.04	218.70	-0.432412439194668	0.00028605133143809
Zfp846	yes	no	96.77	71.72	-0.432746474322204	0.00242154837353165
Ndor1	yes	no	410.88	304.04	-0.433173156704194	0.00471016135562939
H2-Ke6	no	no	888.09	658.17	-0.433349342201452	0.000375490717382989
Fam122b	yes	no	109.00	80.44	-0.433631255414533	0.0329470400711375
Rpgr	yes	no	23.44	17.25	-0.433637172268084	0.0351233448859101
Rxrb	no	no	1010.68	747.63	-0.433795049274249	0.00177120246968811
Snx14	no	no	789.03	583.60	-0.434073443471649	0.00240633321648337
Mprip	yes	no	435.18	321.88	-0.434640285247549	6.10E-06
Lrp5	yes	no	400.56	296.12	-0.435102294991545	0.0172934351348464
Trmt13	no	no	87.19	64.38	-0.435540884149476	0.00394725112445933
Dennd1c	no	no	1931.25	1428.00	-0.435671350043452	0.0408477695013278
Zfp799	yes	no	86.34	63.60	-0.437327893939769	0.00103499803774571
Ddx18	yes	no	529.97	390.90	-0.437373327844946	0.00070634509699604
Fam210a	yes	no	183.39	135.13	-0.43921056877315	0.0432887369759461
Zfp553	no	no	149.61	110.00	-0.439418390417705	0.00154530978471673
Gm14325	no	no	143.58	105.85	-0.440194088165341	0.000484467992670263
Atic	no	no	569.08	419.08	-0.440199209611409	0.0296323942518756
Uvssa	yes	no	154.65	113.76	-0.440655543711656	0.00208453978850186
Mtap	no	no	328.94	241.98	-0.441446566108198	0.0425845414001227
Pold4	no	no	453.92	333.78	-0.442479687895554	0.0213141910546991
Trim32	no	no	249.39	183.07	-0.442859091664131	7.85E-05
Mospd1	yes	no	333.63	245.01	-0.443000350483004	0.0164090876776149
Ypel3	no	no	5630.03	4138.00	-0.44427852562562	0.0319860248111116
Psmg1	yes	no	303.55	222.90	-0.444641142549144	0.0240716348848111
Hmces	no	no	179.16	131.31	-0.445907642892627	0.0035384804874615
Noc3l	yes	no	147.72	108.27	-0.446274386419025	0.00871032734644095
Lrwd1	no	no	584.60	428.61	-0.446478039377701	0.00814561957726403
Ipo9	yes	no	379.04	278.11	-0.446667971396489	0.00969279118361836
Brd9	yes	no	604.53	442.93	-0.447351186834287	0.0310128239467405
Cdk4	no	no	2555.77	1873.14	-0.44786375596366	0.00498017521923619
Rrnad1	yes	no	244.76	178.93	-0.448210586371086	0.000485347815386996
Thoc1	no	no	308.39	225.89	-0.448302209398717	0.0320327033686842
Dalrd3	no	no	732.23	536.64	-0.448313964102805	0.000705192560548579
Mga	yes	no	285.53	209.06	-0.448938441741789	0.00073777298565934
Zfp954	no	no	218.55	159.78	-0.448939867671422	0.025415820201041
Pars2	no	no	65.14	47.53	-0.450706915561449	0.0182519255744342
Rhobtb2	no	no	95.47	69.64	-0.451289328864229	0.0357282644372255
Hmgn2	no	no	1982.16	1450.15	-0.451412482708418	0.000417828473303124
Vps13a	yes	no	153.06	111.78	-0.451821410243067	0.00184029578627789
Zfp398	yes	no	79.89	58.16	-0.451868694608501	0.0454759313578367
Pnpla6	no	no	333.84	243.79	-0.452048604469699	0.0266914774826434
1700030K09Rik	no	no	145.94	106.34	-0.452097769755937	0.000483407958206964
Snx33	no	no	219.74	160.31	-0.452250781588826	0.000229484397584185
Zfp40	yes	no	111.06	81.03	-0.45341082311584	0.0278726835308885
Dcaf4	no	no	265.99	193.69	-0.453562342278224	0.0187187730325086
Zfp182	no	no	147.44	107.55	-0.454476794518437	0.00842503069838113
Eif4ebp2	no	no	2120.05	1546.13	-0.454987138145005	0.00950727982190075
E130308A19Rik	yes	no	23.55	17.17	-0.455353633711042	0.0304285691019575
Rccd1	yes	no	73.87	53.63	-0.456367956738687	0.00863821947573264
Trmt11	no	no	93.62	68.20	-0.456370186857955	0.00640922479950708
Cul9	no	no	285.40	207.95	-0.456505705359081	0.00182299095869129
Zfp788	no	no	115.23	83.99	-0.456692368977187	0.000401833228796317
Dhx35	no	no	254.62	185.29	-0.457566272260002	5.16E-05
Ift140	no	no	237.63	172.82	-0.457680605815472	0.0490252079599096
Slc25a15	no	no	112.60	81.96	-0.458376998900383	0.00586194436215228
Plxnc1	no	no	2318.96	1687.54	-0.458452721464892	0.00680652324187996
Kdm5d	yes	no	307.57	223.63	-0.459724187167985	0.00533568621541332
Arl11	no	no	2884.73	2096.70	-0.459787463312774	0.0262116765802815
Arl2bp	no	no	632.70	459.85	-0.460160300441085	0.00382365897409203
Naa40	no	no	658.32	478.29	-0.46042967476371	1.31E-05
Gas5	no	no	2841.15	2063.14	-0.460808383813326	5.95E-07
Zfp775	no	no	41.60	29.98	-0.461139948619625	0.0267185924994984
Mindy4	no	no	34.16	24.87	-0.461283622702387	0.0310675759516975
Rcbtb1	no	no	224.52	162.87	-0.462562510213452	0.00436368347005665
Zfp27	no	no	66.86	48.24	-0.462976889234736	0.0167681906146523
Hs1bp3	no	no	842.49	610.99	-0.4633129456678	0.00576806310119999
Poc1b	no	no	248.88	180.32	-0.463374956553334	0.0382405847382837
Cep44	no	no	199.48	144.00	-0.464498797883674	0.0205288315527568
Mis18a	no	no	495.69	358.41	-0.464657899617794	0.00790168468924531
Zmym1	no	no	98.79	71.33	-0.46471914706501	0.00493557539282777
Cdan1	no	no	144.77	104.63	-0.465496674681059	0.00248108950273583
Shmt2	no	no	377.39	272.79	-0.466578673390198	0.0177598080443324
Rab11fip3	no	no	155.86	112.64	-0.466601752899526	0.0152152464901198
Clk2	no	no	170.14	122.97	-0.466725444363417	0.00313850689318007
Slc29a1	no	no	1469.60	1063.12	-0.466806854444923	0.0408337540340276
Nt5c3b	no	no	141.21	101.78	-0.467310149569097	0.0338781231512538
Pigo	yes	no	124.96	90.31	-0.467365988503437	0.0200221832982715
Afmid	no	no	97.24	70.25	-0.46740382608657	0.000106745098075356
Ankmy2	no	no	438.38	316.93	-0.467586076338937	0.00923700520016862
Tspyl2	yes	no	405.50	292.89	-0.468148342984662	0.00373639690792383
Tatdn3	no	no	326.89	235.63	-0.4687670280218	0.00303832142454464
Zfp277	no	no	544.66	393.10	-0.468980822871385	0.000114468164848316
Fastkd2	yes	no	192.82	138.90	-0.469136207376314	0.000785220944145709
Kdm3a	yes	no	612.50	442.03	-0.469812880487082	5.65E-05
Tmem131l	no	no	530.11	382.56	-0.470157501606153	0.00231449182774023
Asnsd1	no	no	1261.02	908.86	-0.471403818757814	0.000142454889864655
Usp36	yes	no	164.14	118.21	-0.471714472365313	0.00109813988601051
Fgfr1op	no	no	207.68	149.67	-0.471799090583379	0.000312304812078341
Mknk2	no	no	3278.18	2362.42	-0.472453332457978	0.018200144654156
Paics	no	no	2129.97	1534.25	-0.472791549064861	0.00182539067257983
Abraxas1	no	no	81.69	58.51	-0.473102865269678	0.0410605252770317
Anp32b	no	no	2192.34	1578.78	-0.473187114448855	0.0295159125873992
Mettl4	no	no	131.42	94.50	-0.473387185783479	0.0117038858193537
Mrm1	no	no	256.65	184.71	-0.473634899569062	0.0479654941895469
Tmem43	no	no	1737.85	1250.91	-0.473794818183149	0.00170959528979182
Lrrc40	no	no	279.36	200.84	-0.474006947797271	2.00E-05
Dph1	no	no	219.00	157.21	-0.474278759315695	0.0340742479022112
Trp53i13	no	no	257.72	184.60	-0.475278879695077	0.00530347733021967
Ctdsp2	no	no	1759.96	1265.50	-0.475862059767282	0.0250286721089949
Rnf219	no	no	101.60	72.78	-0.476282188239033	0.00223331400694117
Tbrg1	no	no	1419.87	1019.63	-0.476478579708246	0.000710431904700144
Josd1	no	no	491.32	352.68	-0.476815495103128	8.08E-07
D3Ertd751e	yes	no	103.78	74.47	-0.476917638742098	0.00348985692663763
Cul7	no	no	300.32	215.59	-0.477212518128495	0.00777396874347218
Rasa1	no	no	705.31	506.69	-0.477224213914575	0.0153446305291006
Rad52	no	no	196.12	140.27	-0.477935739273541	0.0214361319947546
Ctu1	no	no	156.95	112.69	-0.478130172332394	0.0157104196420823
Atad3a	no	no	277.08	198.73	-0.478272906979663	0.0273112241672725
Nubpl	no	no	268.90	192.59	-0.478360315193953	0.0118370909765221
Alkbh8	no	no	137.44	98.11	-0.479151149831878	0.0172464708018505
Wars2	yes	no	105.01	75.11	-0.479225216440077	0.00182229499507347
Mcph1	no	no	124.86	89.29	-0.479269978244357	0.0150883211431008
Eif3e	no	no	4245.66	3045.11	-0.479615075397041	0.000428447041077225
Usp10	no	no	197.24	141.24	-0.479662668306577	0.0416852919574319
Fbxw9	no	no	455.12	325.85	-0.48032856508862	0.0213141910546991
Tut4	no	no	565.95	405.41	-0.480981595809323	0.0216829998934762
Psd4	no	no	1010.38	723.10	-0.482137016077134	0.000913289622809095
Cercam	no	no	489.46	349.72	-0.483454306914805	0.029825998583499
Gstm4	no	no	326.66	233.32	-0.48456710446515	0.0256999688247329
Lime1	no	no	290.95	207.49	-0.484656469568243	0.0151036611777879
Akap8l	no	no	1318.45	942.06	-0.484754767580481	0.00791583347047382
Numa1	no	no	1854.37	1323.76	-0.486093483057272	0.00549715326534883
Atg2b	yes	no	161.71	115.34	-0.486298355140066	0.00602617907986667
Dhx33	yes	no	278.23	197.94	-0.489594178684005	0.00872367568460504
Tmem177	no	no	93.07	66.25	-0.4896725071814	0.00614576881987045
2610301B20Rik	no	no	222.87	158.39	-0.490599931473996	0.00314450107266198
Hemk1	no	no	202.52	143.38	-0.492665508958344	0.000814139831529476
Cd80	no	no	359.57	255.24	-0.492778790816519	0.0201341234893433
Tmem138	yes	no	128.41	90.69	-0.493000100811098	0.0230975512257567
Srek1	yes	no	350.25	248.56	-0.493247752148469	0.00923700520016862
Zfp974	no	no	45.21	32.00	-0.493602019206407	0.0059028290191639
Dcps	no	no	580.92	411.65	-0.493950644313766	0.0039390494324623
Dglucy	no	no	974.42	691.54	-0.494057783658484	0.00217832444741646
Supt20	no	no	755.54	536.08	-0.494091789906453	9.35E-05
Cluh	no	no	508.35	360.51	-0.495210255278261	0.00972076329939875
Zfp157	yes	no	130.56	92.50	-0.495267080270507	0.0128952349568644
Mlh3	yes	no	158.74	112.51	-0.495390423180271	0.00219730018957431
Rftn2	yes	no	42.32	29.84	-0.495774534033098	0.0477349069299668
Cchcr1	no	no	115.46	81.59	-0.496166202385707	0.0382916147859405
Trim28	no	no	1363.74	966.07	-0.496730599779539	0.00215059668892497
Parn	no	no	377.79	267.22	-0.49714883149818	1.31E-07
Ccdc171	yes	no	28.75	20.31	-0.499256800159191	0.00350784140239557
Fdxr	no	no	122.22	85.96	-0.499648451611188	0.0118309248992105
Als2cl	yes	no	353.72	250.11	-0.499687923240415	0.0184615393917202
Nudcd2	no	no	651.90	460.52	-0.499751095457811	6.68E-06
Zfp383	no	no	49.83	35.11	-0.49992249461871	0.0249077372890179
Ccdc189	no	no	37.83	26.41	-0.500808595554777	0.039717836201116
Akap1	yes	no	158.40	111.72	-0.500876517683659	0.0431737291753854
Smc4	no	no	877.00	619.09	-0.50190173308209	0.0120450957455567
Chka	no	no	204.80	144.59	-0.502008462714159	0.022932360592024
Setd6	no	no	169.81	119.58	-0.502308836264642	0.0189488703787476
Vars2	no	no	129.36	91.16	-0.502555365903919	0.000601739629779756
Tshz1	yes	no	155.66	109.62	-0.503608087391319	0.0343339518302095
Pccb	no	no	821.00	578.57	-0.504182377384464	0.0329920689178455
Qtrt2	no	no	86.10	60.66	-0.504818089184331	0.0105744242503132
Zfp266	no	no	137.30	96.58	-0.505607792003515	0.00217832444741646
Prkdc	no	no	88.13	61.98	-0.505985574613214	0.00392092723831029
C2cd5	no	no	240.68	169.20	-0.505995403246726	0.0025354763814528
Txlng	yes	no	61.87	43.45	-0.507851259043722	0.00793973106940582
Zscan12	yes	no	76.34	53.40	-0.508057187935585	0.00259166125211863
Prim2	no	no	290.73	203.95	-0.508396905198745	0.0408337540340276
Dync2li1	no	no	203.83	143.57	-0.508682080889479	0.00185855698449093
Chd1l	no	no	171.44	120.22	-0.508705607658407	0.0323022360619967
Magi3	no	no	64.83	45.46	-0.508994111261019	0.0029785972142877
Thnsl1	yes	no	82.76	58.00	-0.509587059273895	0.00555305709872423
Rab23	yes	no	63.43	44.35	-0.509676076560561	0.0454916231350784
Haus5	no	no	273.37	191.63	-0.509778086252557	0.00488090745883369
Larp7	no	no	538.78	377.88	-0.509800758280709	0.00194728599191728
Smc3	yes	no	478.06	335.54	-0.509855255688529	0.00263029963344186
Gng10	yes	no	1210.24	849.12	-0.51000007929064	1.42E-08
Nup85	no	no	483.48	338.96	-0.510357251275626	0.0118309248992105
Zfp12	no	no	131.83	92.27	-0.511571843504242	6.78E-05
Foxo4	no	no	484.48	339.44	-0.5119151904502	0.00319334071140546
Haus3	no	no	253.29	177.19	-0.512220777997441	0.0182311320946585
Twnk	no	no	73.47	51.36	-0.512485878947571	0.00174555572777674
Dennd2c	no	no	72.16	50.40	-0.513515983678574	0.00769666958515618
Yeats2	yes	no	164.14	114.76	-0.51387191080695	0.000446726371831567
Tpk1	yes	no	272.58	190.40	-0.516355354612156	0.0111002182400832
Nudt21	no	no	408.56	284.50	-0.51649901299682	0.00657838513063315
Mical2	yes	no	200.81	140.14	-0.517989423983846	0.00757671248547693
Zfp287	yes	no	56.26	39.08	-0.518039665351257	0.0375875008320242
Zfp759	no	no	69.48	48.33	-0.518047382576386	0.0223241555724728
Mettl2	no	no	296.64	206.72	-0.518590047109124	0.0022284397302032
Gcfc2	yes	no	132.25	91.96	-0.51881196483963	0.00089789871753728
Ccdc181	no	no	174.32	121.45	-0.519358434073254	0.01180421999223
Dnajc28	no	no	152.09	105.82	-0.51991087366875	0.0035384804874615
Cep131	no	no	142.64	99.36	-0.52022970382567	0.00241733281693381
Napb	no	no	47.97	33.38	-0.520399828068056	0.0065195325158198
Cdca4	yes	no	376.64	262.34	-0.52066947411546	4.27E-10
Aatk	no	no	259.99	181.17	-0.520897302744016	0.0224588519325351
Alms1	no	no	29.51	20.51	-0.52095015851132	0.0408337540340276
Fut10	yes	no	50.50	35.09	-0.521191900531309	0.00791498792452037
Cdip1	no	no	408.58	284.49	-0.52197454347194	0.00655441059304065
Endov	no	no	128.34	89.28	-0.522214309790195	0.00264615806125788
Patz1	yes	no	292.07	202.95	-0.522275354137983	0.00182502656567926
Tnni2	no	no	261.49	180.86	-0.522868930807991	0.0410605252770317
Pick1	yes	no	249.69	173.22	-0.523075342378068	0.000778160147255336
Aldh9a1	no	no	2261.23	1573.15	-0.523145202465398	0.0232999893659912
Ppm1d	no	no	197.79	137.10	-0.524546471607983	0.000180421407026079
Ddx11	no	no	119.91	83.11	-0.524704861242746	0.0171060859131905
Invs	no	no	115.35	80.02	-0.524884830439968	0.00058953879065226
Wdr34	no	no	224.98	156.33	-0.524888184253309	0.00547332745892338
Rgl2	no	no	2574.40	1788.34	-0.525236001102488	0.000394897324147962
Macrod1	no	no	245.05	169.73	-0.526618651763131	0.0185376965061157
Endog	no	no	127.30	88.27	-0.526880749430673	0.042146185968018
Snhg1	no	no	654.46	454.36	-0.526908767472726	0.0202381683262565
Prpf39	yes	no	388.79	269.61	-0.527331286714976	0.00206278592844412
Zfp763	no	no	63.54	43.86	-0.52761599900652	0.0293008916124148
Rabl2	no	no	177.33	122.37	-0.528555459010199	0.00976938262681317
Zfp930	no	no	68.74	47.72	-0.528781903101181	0.000861051479106814
Bivm	no	no	213.03	147.39	-0.52906464581554	0.00333438243520057
Nme3	no	no	543.80	376.80	-0.529740650237442	0.0028512391335671
Rhbdl1	no	no	106.74	73.59	-0.529889148271013	0.015161579486917
Ccdc142	no	no	144.23	99.76	-0.530054370916362	0.00359366961397787
Heca	yes	no	483.62	334.58	-0.530127288019155	0.0010246630930014
Zfp874a	yes	no	246.02	170.23	-0.53029245022626	0.00652437299977029
Lrrc49	yes	no	134.11	92.47	-0.530363635880057	0.0158113798911893
Zfp558	no	no	23.84	16.39	-0.530850839559355	0.0494776834804478
Zfp58	no	no	110.58	76.41	-0.53137915164003	0.00750083035597665
Isg20l2	no	no	423.14	292.46	-0.53221588146728	3.40E-09
Mbtd1	yes	no	271.64	187.86	-0.532386739632899	0.00145632432701468
Tnks1bp1	no	no	74.24	51.30	-0.533152328295712	0.0196308303268923
Carnmt1	yes	no	87.34	60.01	-0.533302407522692	0.0354056215932256
Pds5b	yes	no	156.04	107.67	-0.534162241197306	0.0444441554088303
Gpr19	yes	no	49.04	33.58	-0.534430102960706	0.0352958009430116
AI661453	no	no	30.17	20.78	-0.535365373020622	0.020976272182199
Cryz	no	no	213.71	147.04	-0.535630850204578	0.0293008916124148
Tdp2	no	no	357.19	245.84	-0.536127734637984	0.00100755376238275
Top2b	no	no	875.05	603.39	-0.536138409576324	0.000529231750329822
Ankrd16	no	no	297.94	204.95	-0.537256080382715	5.54E-05
Zfp772	no	no	69.81	47.73	-0.537672648304954	0.00520149109150373
Snapc4	no	no	183.08	125.86	-0.538256120608233	0.0204941157882048
Lsm5	no	no	319.72	219.86	-0.539349402822977	0.0233918933378656
Mapkapk3	no	no	1425.50	980.37	-0.539777353612047	0.0438040817502566
Urb1	no	no	53.68	36.90	-0.539970173690362	0.00229698033902337
Crocc	no	no	66.56	45.61	-0.540337941930276	8.89E-06
Gemin5	yes	no	118.86	81.57	-0.540506254522127	0.0338613996383231
Taf1a	no	no	84.17	57.70	-0.54077638119667	0.000155371027984294
Zcchc7	no	no	203.29	139.22	-0.542660683967754	0.000228752427754781
Gm16845	no	no	125.67	85.80	-0.543087515872388	0.020087823533575
Mccc2	no	no	288.47	197.73	-0.543292150714068	0.000486985905876016
Zfp568	yes	no	79.62	54.49	-0.544305914335791	0.0093820135413
Topbp1	no	no	597.31	409.26	-0.544796743556933	0.0362631835922966
Eef2k	no	no	279.85	191.70	-0.545431873607083	0.0360861641720295
Fancc	no	no	50.52	34.45	-0.545469959536668	0.00490104752722098
Cep89	no	no	130.48	89.26	-0.545562070171002	0.00847815398590781
E430018J23Rik	no	no	97.85	66.88	-0.545762867391983	0.00886466069616817
Vps13b	no	no	423.52	289.94	-0.54622733481203	0.00121768686631713
Suclg2	yes	no	274.84	187.95	-0.546598854731971	2.31E-05
Lancl1	yes	no	292.54	200.17	-0.546624415786227	0.000584221816844819
Tmc4	no	no	79.57	54.38	-0.546836518812699	0.0231536254864884
Tmem216	no	no	114.29	77.96	-0.546967781243875	0.0116143819277657
2610507I01Rik	yes	no	370.37	253.34	-0.547716237404748	0.00481848777066818
Psip1	no	no	197.50	134.87	-0.547880076968785	0.0457715933862309
Taf1d	no	no	433.76	295.98	-0.548972942165627	0.000180840103806118
Zfp128	yes	no	55.87	37.91	-0.549584051349185	0.00382354427631321
Zbtb41	yes	no	73.44	50.05	-0.55040859999089	0.00252079776593562
Nfx1	yes	no	409.95	279.30	-0.552702264344697	0.000184020365710037
Rmdn1	no	no	204.20	138.60	-0.553684639605402	0.00936989925508708
Rcc1l	no	no	161.99	110.13	-0.554855734141067	0.0486860624174486
Setd4	no	no	68.41	46.45	-0.554967094024041	0.0443390531117549
Zfp113	yes	no	70.07	47.55	-0.555408827955395	0.00664938875513827
Zfp33b	no	no	201.28	137.02	-0.555688245976877	0.000346748224507242
Tex10	no	no	331.13	224.80	-0.556507955784183	0.000559948657719389
Srbd1	no	no	168.45	114.25	-0.556692399100117	0.0137794660650597
Ccdc62	yes	no	28.83	19.62	-0.556940858018064	0.0207299307680262
E130311K13Rik	no	no	120.42	81.71	-0.557010200135283	0.0043023376220239
Metap1d	no	no	494.31	335.32	-0.557497872331252	0.010912175883911
Zfp882	yes	no	18.78	12.64	-0.558081705129213	0.0430800262909383
Trmt1	no	no	762.06	516.86	-0.558605957193135	0.000559617012544015
Nsun5	no	no	99.75	67.37	-0.558806749797835	0.00731655890310877
Nars2	no	no	57.74	38.97	-0.560130102126201	0.0327813006626721
Fan1	no	no	120.25	81.43	-0.560329234948506	2.09E-05
Thg1l	no	no	61.53	41.51	-0.560506786303907	0.0185376965061157
Pola2	no	no	407.67	276.02	-0.560872515143387	0.00449943993867012
Rhno1	no	no	246.36	166.57	-0.560924558187776	0.0158775139372617
Klhl24	no	no	1150.77	779.70	-0.561433422406717	0.0227229693160013
Fmnl1	no	no	2862.42	1938.58	-0.562112442253338	0.0230344501106544
Trmo	no	no	97.80	65.78	-0.563022040163571	0.0152458658470752
Fbxo31	no	no	147.72	99.74	-0.563693644381158	0.0171844135390668
Zfp28	no	no	136.31	92.10	-0.563752858433749	0.00139533389816424
Sesn3	no	no	251.15	169.26	-0.564108506508241	0.00104895788045446
Nrm	no	no	427.32	288.58	-0.564144088370352	0.0379499912154324
Ttc3	no	no	246.74	166.76	-0.564344898181961	0.0258896551394894
Mtx3	no	no	112.07	75.67	-0.564686809530272	0.00678694982302674
Snrnp48	no	no	260.53	175.63	-0.565130731067902	0.00254242807120585
Ifrd2	no	no	95.34	64.60	-0.565345216139928	0.016435906113194
Numbl	no	no	126.65	85.29	-0.565676854342787	0.0163810373834246
Iqcb1	no	no	115.36	78.06	-0.566345164984509	0.014628096389548
Ift88	no	no	105.90	71.36	-0.566388433882139	0.000472813816686025
Hacd2	no	no	243.98	164.68	-0.566542873893529	0.000551124020013827
Pcyt1b	no	no	81.95	55.14	-0.567030380127278	0.0407581546792402
Tchp	no	no	161.88	108.94	-0.567685369290155	1.14E-07
Clk1	yes	no	1442.43	973.09	-0.567775154285325	0.0038779749183959
Zfp316	yes	no	50.63	34.15	-0.568940581821526	0.020976272182199
1700094D03Rik	no	no	78.04	52.32	-0.570199932044091	0.0161216558044459
Fcrl1	no	no	92.29	62.29	-0.570284621492755	0.0467049709847932
Eif4b	yes	no	4773.21	3212.96	-0.570867296101227	2.24E-06
Rnf167	no	no	1062.45	715.01	-0.571007716110367	0.000248106515067592
Haus4	no	no	441.06	296.22	-0.571157247660287	0.0204148136201529
Armt1	no	no	233.63	156.61	-0.574249917676554	0.0106145277287036
Bex3	no	no	823.13	553.09	-0.574433014740896	0.0071546353618057
Cep70	no	no	187.72	125.72	-0.5746338204	0.0165784806601491
Zbtb44	yes	no	144.88	97.10	-0.575559472679127	0.00740019920332771
Nek1	yes	no	107.28	71.77	-0.576233970035039	0.0186612886892447
Tmem265	no	no	136.91	92.08	-0.577327309064131	0.0130448921571027
R3hcc1	no	no	205.17	137.00	-0.577676766791048	0.0211197701528629
Zfp607a	no	no	85.01	56.85	-0.577845432260112	0.0240799060403581
Gpatch4	no	no	128.72	85.98	-0.577914337639083	0.0408337540340276
Prps1l3	no	no	198.87	132.97	-0.578574894372971	0.00145115902523255
Ints7	no	no	310.63	207.64	-0.579849022906308	0.0142583142271521
Tada2a	no	no	123.71	82.59	-0.582007781241992	0.000438719001993507
Gm17066	yes	no	113.64	76.03	-0.582196303720384	6.29E-05
Tjp3	no	no	108.91	72.50	-0.582378518182644	4.80E-06
Zfp707	no	no	113.35	75.43	-0.582774858279278	0.0059571495787626
Lipt2	no	no	80.32	52.97	-0.584103078042469	0.0168138541414915
Zbtb12	no	no	135.01	90.17	-0.584825230596775	0.000978999986041939
Dis3	no	no	119.80	79.79	-0.585109693777577	9.59E-05
Peli2	yes	no	365.44	243.59	-0.585229218229662	0.0341139413399475
Vsig10l	no	no	93.10	61.98	-0.586189362330666	0.00159934227843918
Etfbkmt	no	no	139.81	92.55	-0.587178709854892	0.0433267268402909
Nthl1	no	no	149.85	99.13	-0.587621832810393	0.00958180566464698
Zfp420	yes	no	38.13	25.25	-0.58772072413177	0.00471036573979907
Mgat4b	no	no	1044.59	694.73	-0.588084228060553	0.000303383379682591
Aaed1	no	no	1117.54	742.18	-0.588085055723502	8.86E-05
Rfx5	no	no	280.86	186.75	-0.588137432737702	8.70E-05
Rfc4	no	no	288.56	191.12	-0.589192677096007	0.0403115023523526
Mettl17	no	no	339.19	224.83	-0.589491223227813	0.0151769283906075
Zbtb37	no	no	60.30	39.85	-0.590227229703924	0.000259824109455905
Repin1	no	no	177.11	117.31	-0.590719077272501	0.000484467992670263
Zfp108	no	no	42.91	28.24	-0.590892043609736	0.0324773963306404
Crtc1	no	no	142.35	94.35	-0.591722675464618	0.0204497566349187
Ddb2	no	no	194.04	128.15	-0.59202489526943	0.0107649258523317
Prrg4	no	no	124.61	82.52	-0.59246198936671	0.0462956913645902
Gm10033	yes	no	23.45	15.52	-0.592768779880996	0.0263103811913115
Hscb	no	no	1084.26	718.13	-0.593242486566486	3.61E-06
Rdh10	no	no	153.82	101.68	-0.59348471105042	0.0279103236227526
Zbtb48	no	no	124.70	82.24	-0.595580111869232	8.31E-05
Zfp146	no	no	435.27	286.84	-0.59991739842212	0.00473807045496244
Pgap3	no	no	119.84	78.70	-0.602063399157053	0.000283505878416922
Znhit6	yes	no	128.64	84.44	-0.602329220898917	0.0100925751163621
B3gntl1	no	no	158.66	104.08	-0.603264027487457	0.00033161377575389
Pms2	no	no	134.80	88.40	-0.603294415909524	0.0192086884730243
Sfi1	no	no	207.77	136.50	-0.603473309523636	6.11E-06
Zfp764	yes	no	159.43	104.54	-0.604106756607984	0.0488413420205655
Ankzf1	no	no	343.28	225.26	-0.604741820213423	5.43E-05
Nop58	no	no	418.30	274.74	-0.605006961724175	0.0148353101773147
Npat	yes	no	152.14	99.88	-0.605022679763494	0.00637604694266148
Tctn3	no	no	445.03	292.13	-0.60570878476428	0.0455403398222133
Upf3b	no	no	323.28	211.74	-0.60768048858973	0.00433663124803476
Dedd2	no	no	278.35	182.33	-0.608094018071613	4.60E-07
9430015G10Rik	no	no	295.70	193.65	-0.608200765210798	0.0284118939177633
Ccdc157	yes	no	37.71	24.70	-0.608560850789786	0.00295739541180279
Wdr4	no	no	180.02	117.76	-0.609042194409031	0.00218762448699326
Egfl8	no	no	55.83	36.36	-0.609739495122925	0.0394077558822318
Exosc8	no	no	490.25	320.54	-0.609903962569208	0.000126130934567392
Slc35a1	no	no	351.28	229.64	-0.610228342761095	4.44E-05
Pcgf2	no	no	145.06	94.65	-0.611330905432669	0.0186260801363263
Mdc1	no	no	376.21	246.03	-0.61162228094013	0.000545659691804589
Angptl6	no	no	39.54	25.65	-0.611874186500665	0.0370898677403715
C920006O11Rik	no	no	95.64	62.30	-0.61260454772119	0.0118969118501148
Smyd5	no	no	308.65	201.71	-0.612771174674657	0.0402661561963879
Gm16731	no	no	49.06	31.65	-0.613188504280914	0.0491305523086627
Nsun6	yes	no	58.20	37.90	-0.614467024420266	0.000109714321597599
Ccdc166	no	no	56.29	36.94	-0.615294246860083	0.0203051657438487
Zfp395	yes	no	621.21	405.06	-0.616757750498386	0.0475809356123553
Acot2	no	no	178.84	116.32	-0.616789911973622	0.0180530310436342
Nos1ap	no	no	8.39	5.45	-0.617122283837717	0.0157060882105476
Parp16	no	no	67.26	43.66	-0.617303071484158	0.0156389755055061
Sirt3	no	no	351.43	229.21	-0.617534723563015	0.00192782083322205
Fam217b	no	no	92.52	60.05	-0.617628552289483	0.0240716348848111
E130102H24Rik	yes	no	222.47	145.38	-0.618123961593393	0.0302559658137583
Ccdc191	yes	no	123.23	79.99	-0.618157226300179	1.34E-05
Pomt2	no	no	173.85	113.08	-0.618375340125851	0.0184836052727927
Zfp970	no	no	60.25	39.15	-0.618700865294	0.00526830275762127
Pcnt	no	no	239.50	155.81	-0.618965930681453	0.00104895788045446
Trp53bp1	yes	no	214.77	139.60	-0.620457468737529	0.0166421512003927
Zfp512	no	no	391.40	254.17	-0.620908924916339	6.57E-05
Ogt	yes	no	2384.13	1550.29	-0.620915650705767	0.000288961426712011
Snhg15	no	no	509.96	329.73	-0.622761716618435	0.000620409112488919
Impdh2	no	no	1000.40	649.94	-0.623949040112035	1.11E-09
Nop16	yes	no	210.77	136.32	-0.624200679591272	0.0379614132036006
Cep57l1	no	no	129.28	83.41	-0.6246224340042	0.000926567615412582
Kmt5c	no	no	1168.12	756.72	-0.625690769314587	0.00924657184519917
Kdsr	yes	no	110.93	71.72	-0.625789404329248	0.00818791207743315
Zscan26	no	no	636.23	411.96	-0.626116788278957	0.000109348480730135
Zfp61	no	no	137.00	88.39	-0.626493248401837	0.042505702167276
Rrm1	no	no	928.66	600.71	-0.627969443814951	0.0492251537638935
Zfp951	no	no	44.92	29.18	-0.628060938650831	0.0163598972232842
Rslcan18	no	no	36.64	23.47	-0.628281386719709	0.0121099028877304
4933439C10Rik	no	no	209.96	135.61	-0.630072568088024	0.00383634718809683
Nap1l1	no	no	1919.39	1239.52	-0.630531988292345	0.00433697620494012
Zfp950	yes	no	78.37	50.60	-0.630997938263392	1.97E-06
Sema4b	no	no	199.36	128.70	-0.63113290230404	0.00109124290069575
Plpp5	yes	no	300.29	193.31	-0.631851938194523	0.0170157131234856
Fam206a	no	no	140.36	90.42	-0.631893269252126	0.00701187697250145
Eri2	no	no	127.69	82.19	-0.631971247768755	0.0319967559391835
Npm1	no	no	6345.28	4093.00	-0.632208275518035	7.86E-07
Lyz2	no	no	1317714.43	849543.65	-0.633277677976261	0.0122507695277988
Prkd2	no	no	200.60	129.00	-0.633365991685885	6.96E-05
Msh6	no	no	332.73	214.09	-0.634284045859808	0.00515585797291401
Atr	no	no	106.26	68.31	-0.635844393992978	0.00459828253174358
Nudt6	no	no	154.85	98.70	-0.636133574940503	0.00829697503665365
Zc3h6	yes	no	98.99	63.64	-0.636435034680809	0.000121321211203397
Nrip1	no	no	135.14	86.92	-0.636505744248987	6.15E-06
Agap1	yes	no	172.71	110.97	-0.637051455329474	0.025851495065264
Pdk2	no	no	375.49	241.44	-0.63719166461282	0.00579373172478577
Ahcy	no	no	167.65	107.39	-0.639803264106385	0.0370000090018156
Primpol	no	no	249.02	159.57	-0.640345614651506	0.00432170449129013
Mok	no	no	76.40	48.75	-0.640637952139045	0.0190739824052588
Neu3	yes	no	30.84	19.66	-0.641382950082339	0.0143826224796109
Wdr60	no	no	138.23	88.30	-0.64190817754777	0.000152001374047133
Ccdc34	yes	no	147.89	94.45	-0.642136621941273	0.0179639903549353
Nmnat3	no	no	223.99	143.17	-0.642336764245517	0.00389994910511607
Aaas	no	no	807.47	515.92	-0.644879613219645	0.0161216558044459
Zfp704	no	no	240.06	153.38	-0.645708535940056	0.0216104883485735
Ice2	no	no	161.95	103.18	-0.646541439312423	0.000896538064851421
Smarca2	no	no	556.24	355.35	-0.646719488329788	0.000814995008090526
Pecr	no	no	174.02	110.36	-0.64821390231832	0.00774693174983112
Xpc	no	no	341.54	217.60	-0.648614022629444	0.000495186152388311
Zfp329	yes	no	76.30	48.56	-0.648649072404796	0.0156780868008978
Rttn	no	no	111.85	71.14	-0.650190792059702	0.0269150615291557
Snhg12	no	no	318.23	203.88	-0.650321544612044	0.00230213123902179
Tmpo	yes	no	393.99	250.94	-0.650361522077876	0.0170319810492926
D930016D06Rik	no	no	54.22	34.48	-0.650893713174169	0.0022284397302032
Trim68	no	no	165.57	105.13	-0.651303969385643	0.0168092799983595
Hmgn1	no	no	1695.21	1079.12	-0.651422103572931	0.00102825638216709
Nat10	no	no	208.48	132.60	-0.651674897748925	0.00849404163947167
Sclt1	no	no	101.11	63.96	-0.651790544242765	4.87E-05
Cat	no	no	6447.95	4099.88	-0.653258101709846	0.0362683262060199
Slc30a4	no	no	157.77	100.30	-0.653905159450677	0.0208437327367653
Amigo1	no	no	50.08	31.82	-0.655774216198988	0.00720218472969751
Jmy	yes	no	176.03	111.56	-0.656379655470614	0.0141379293021659
Zfp770	no	no	96.95	61.40	-0.656675279370019	0.0012229387270101
Pomk	no	no	164.17	103.83	-0.656914116943331	0.00104895788045446
Zcwpw1	no	no	80.77	50.91	-0.657888662356888	0.0455403398222133
Zfp317	no	no	202.00	127.62	-0.659549779647982	0.00244668636573011
Setd7	yes	no	971.61	614.72	-0.660128258375093	0.018200144654156
Catsperg1	no	no	76.98	48.54	-0.662376696393668	0.00342070167261602
Gpsm1	yes	no	106.30	66.93	-0.66270445553615	0.0101211778510331
Rbm12b1	no	no	39.30	24.73	-0.663437293914354	0.00619238048767994
Dock6	no	no	95.10	59.89	-0.663976214020191	0.0012229387270101
[truncated: 640 more rows]
