# Supplementary material for: Synergistic roles of tristetraprolin family members in myeloid cells in the control of inflammation
Source: Life Sci Alliance. 2023 Oct 30;7(1):e202302222. doi: 10.26508/lsa.202302222 (PMC10616675; doi:10.26508/lsa.202302222)
Supplement: Supplementary file 6 [file LSA-2023-02222_TableS4.zip]

Archive with 1 entries (1 files):
- LSA-2023-02222_TableS4.ods
