# Supplementary material for: Synergistic roles of tristetraprolin family members in myeloid cells in the control of inflammation
Source: Life Sci Alliance. 2023 Oct 30;7(1):e202302222. doi: 10.26508/lsa.202302222 (PMC10616675; doi:10.26508/lsa.202302222)
Supplement: Supplementary file 6 [file LSA-2023-02222_TableS4.zip › LSA-2023-02222_TableS4.ods]

## Sheet: S4 DEGs M-Triple KO 1h LPS
Gene Symbol	Contains one or more potential TTP binding site	Known or suspected TTP target	Mean Normalized Count Per Kb		log2 Fold change	Padj
			Control 1h LPS	M-Triple KO 1h LPS	M-Triple KO vs Control	M-Triple KO vs Control
Gm4841	no	no	0.41	38.53	6.45682413553586	1.55E-06
Apol9a	no	no	0.39	23.06	5.7799428407509	1.17E-05
9430078K24Rik	yes	no	0.16	10.15	5.71892117857964	0.000593361640499203
Sectm1a	no	no	0.21	13.81	5.67769194747058	0.000765809459436014
Thy1	yes	no	0.25	9.19	5.15991171101429	0.00480180989468271
Iigp1	no	no	163.74	5712.16	5.12443757166652	0.000297409139492182
Ip6k3	yes	no	0.25	9.15	5.03595019158696	0.00105928291202997
Slfn4	yes	no	21.79	660.43	4.91945981353905	2.37E-05
Entpd3	yes	no	0.27	7.20	4.74967768383415	0.00489220549469588
Prg2	no	no	0.32	8.55	4.69129113283565	0.0310983635817803
Olfr56	no	no	0.14	5.59	4.60044652529104	0.0354820274601142
Apol9b	no	no	7.29	174.92	4.57278033696272	7.24E-07
Nipal2	yes	no	0.00	1.01	4.51797032410766	0.0233085046985188
Tox	yes	no	0.00	1.25	4.39903924516757	0.0176573481988867
Ccl8	no	no	1253.61	23874.43	4.25126707005341	0.0407632142983274
A4galt	no	no	8.57	162.02	4.23337797709526	1.51E-05
Il4	yes	no	0.97	18.46	4.15897302522271	0.00733671296599924
Ifi44	yes	no	188.36	3344.79	4.15026029547578	0.00711337769287311
Gm4951	no	no	101.16	1762.24	4.12255824264745	0.0254266437890406
Scg3	no	no	0.12	2.17	4.11462249356488	0.0180085947875985
Nppb	yes	no	0.30	6.23	4.10069705126178	0.0409995832124495
Tgtp2	no	no	135.64	2312.00	4.09109226070265	0.00191669007890846
Ms4a4c	no	no	240.78	4101.95	4.09027812467425	0.000330684153628557
Gbx2	yes	no	0.23	3.66	4.03596058384167	0.0227822838645149
Ifit1bl1	no	no	192.02	3120.85	4.02240705825582	0.000959203727547459
Cadm3	no	no	0.06	1.10	4.02202488038703	0.0254170315394123
Ifi213	no	no	63.40	1015.15	4.00081203330222	0.00456067547709168
Cfb	no	no	32.73	485.08	3.888575326739	0.000849028863785945
Pde6b	no	no	3.92	57.14	3.85858526484423	0.000801292856875912
Lipg	yes	no	2.05	29.37	3.8259518862809	0.000185112660051003
Tgtp1	no	no	2.95	41.11	3.78550939084459	0.000865607916829975
Usp18	yes	no	490.06	6714.87	3.77606635394071	1.22E-09
Ifi214	no	no	6.23	85.29	3.76315667999811	4.78E-05
Phf11d	yes	no	139.70	1871.11	3.74314908130698	7.21E-06
Ifi208	no	no	6.33	83.76	3.72187566156651	0.000462059295945787
Elavl4	yes	no	0.44	5.86	3.71810435004277	0.00126820255981807
Phf11a	no	no	103.50	1348.75	3.70305813664061	4.71E-06
Ly6a	no	no	1111.50	14464.95	3.70192002492736	0.00187997426668598
Rab3a	yes	no	42.84	560.44	3.70045454592814	2.97E-70
Akr1c18	no	no	0.63	7.72	3.68885867839152	0.0327435936211576
Irf7	no	no	1971.50	24810.92	3.6535631368014	0.000765809459436014
Serpina3g	no	no	23.98	299.57	3.63800468306067	6.96E-06
Ifit2	no	no	1953.83	23980.48	3.61746703690122	0.00415525229276321
Fbn1	no	no	0.88	10.79	3.6006677891398	9.50E-06
Gbp4	yes	no	18.43	220.86	3.58139705690483	0.00392194045832156
Hspa12b	no	no	1.31	15.42	3.55506773684065	0.00312776258076831
A630012P03Rik	no	no	0.38	4.18	3.51536487365278	0.0429815818274138
Fgl2	yes	no	509.27	5623.75	3.46498209290047	0.0173199723262829
Tnfsf10	yes	no	29.46	310.75	3.3976288036177	0.000236215926133887
Zbp1	no	no	622.69	6494.12	3.38247980963038	0.00295749382021749
F830016B08Rik	no	no	38.42	377.30	3.29553016152819	0.0439010424363711
Il23r	no	no	0.78	7.79	3.28613757965591	0.0133341311892893
Piwil4	no	no	1.06	10.51	3.27575119752564	0.00190242042167736
Mx1	yes	no	618.05	5964.12	3.27048098882745	0.00874810823074219
Gpr55	no	no	6.35	61.84	3.26924653663865	3.71E-05
BC147527	no	no	33.71	324.71	3.26619644694122	0.000153251013813963
Fam3b	no	no	0.90	8.84	3.24910340771036	0.0462601333627689
Gm12250	no	no	192.61	1802.17	3.22550667990235	5.26E-07
Lrrc4	no	no	20.60	190.81	3.21128270253928	6.93E-07
Treml2	no	no	104.51	968.00	3.21104549184345	7.83E-06
Gbp6	yes	no	146.48	1335.12	3.18798806417474	9.07E-06
Art2b	no	no	0.77	7.07	3.18236388046468	0.0236607618987605
Pou3f1	yes	no	4.81	43.29	3.15174427090668	0.000405697046768747
Ifit3	no	no	2001.29	17716.82	3.14608631572176	0.00497781543755417
Gbp11	yes	no	1.55	13.94	3.13607398176284	0.00679832741307197
Slc2a5	no	no	0.22	2.29	3.11395558161416	0.0463344424692176
Klrk1	yes	no	2.05	17.50	3.07131021580848	0.00618841833801215
Phf11b	no	no	599.98	5013.90	3.06273897800012	5.41E-05
Dll1	yes	no	1.42	11.60	3.05849743008295	0.000292178648778638
Ttyh1	no	no	0.31	2.51	3.05363556910076	0.0159168537163432
Chic1	yes	no	1.08	9.07	3.05298825908765	0.00758125764775326
Batf2	no	no	109.17	903.66	3.04812440121406	5.22E-07
C2	no	no	3.35	27.07	3.01344072949438	0.00460347504441821
Spats2l	no	no	0.65	5.29	3.00483933845431	0.0441319054724175
Ifit3b	no	no	408.57	3220.82	2.9786644531868	0.0106180780489181
Cmpk2	no	no	1159.94	8849.27	2.93147066088142	0.000143994023947704
Ccl12	yes	no	5774.67	43887.62	2.92598479555035	0.0225049261802073
Ifi47	no	no	1052.12	7478.36	2.82933026349137	0.000346720071241267
Ctsg	no	no	8.62	61.36	2.82844551997988	0.0275859615751002
AW112010	yes	no	958.18	6588.43	2.78148179177998	0.000210362456391392
H2-T24	yes	no	519.61	3507.78	2.75488123955071	0.000153771279336587
Themis2	no	no	1465.11	9874.41	2.75260824559031	8.28E-05
Chac1	yes	no	2.12	14.15	2.75167306923689	0.0242793825735316
Fam196a	yes	no	0.32	2.23	2.73377540485394	0.0384886976847733
A530064D06Rik	no	no	75.52	502.35	2.7332034981935	4.30E-06
A730020E08Rik	yes	no	0.82	5.53	2.73220959054932	0.0184370587529512
Cbr2	no	no	540.26	3588.60	2.73141087634732	0.00114614649005846
Fbxo39	no	no	0.76	5.11	2.68915715892013	0.0269263672304517
Ms4a1	no	no	0.42	2.77	2.68173167326203	0.0374129396677107
Ms4a8a	no	no	7.40	47.02	2.66529800831823	0.00538781726818946
Irgm1	no	no	1716.10	10827.67	2.65745036421002	3.81E-06
Slamf1	no	no	1.23	7.78	2.64548567971845	0.0477353976431233
Ifi209	no	no	802.17	4979.84	2.63405521460364	0.000146419790761917
Igtp	no	no	517.73	3209.14	2.63174701400998	1.95E-05
Irgm2	no	no	510.77	3160.88	2.62942559375392	1.14E-08
Scimp	no	no	21.33	132.01	2.62626059709831	0.0104318031907704
Stat2	yes	no	687.85	4234.21	2.62186826603037	4.62E-05
Ifit1bl2	no	no	6.52	40.25	2.62173405623484	9.36E-07
Oas1g	yes	no	319.55	1929.01	2.59341108509095	0.000249374867423894
Oas3	yes	no	859.49	5160.61	2.58592978523851	1.61E-05
Bend7	yes	no	0.44	2.79	2.58492785147877	0.00644678069819245
Isg20	no	no	168.94	1004.58	2.57145334554971	0.00292204990913133
Misp	no	no	5.99	35.79	2.56872295595897	0.00700005394632041
Ifi27l2a	no	no	8559.95	49302.82	2.5259601234132	0.00833876534205743
Gm6904	no	no	25.56	147.04	2.51641444015068	0.000640741981302079
Trim30b	no	no	18.47	105.53	2.51216574322852	0.00466292038199126
Gm7609	no	no	4.17	24.31	2.50867721330326	0.0124385526530261
Trp53i11	yes	no	5.47	30.53	2.4745156339479	0.00711012452288461
Saa3	no	no	6894.23	38283.79	2.47322388272504	0.00347196028339747
Angpt1	yes	no	0.41	2.34	2.47291001697301	0.0196141865459216
Ddx60	no	no	348.89	1927.81	2.46605024159174	0.00322786904074399
Oasl2	no	no	1883.77	10201.07	2.43697477464694	0.00011935969537999
Gm5431	yes	no	338.62	1808.74	2.41696368200399	0.000846674385197898
Ms4a4b	no	no	39.43	210.86	2.41307509594315	0.000397492634090907
Cd300e	no	no	33.72	179.42	2.4075571433444	0.000245669906959034
Oasl1	no	no	1885.53	9897.74	2.39205318787085	0.000619327843115307
Herc6	yes	no	395.57	2075.29	2.39121902407951	1.38E-05
B430306N03Rik	no	no	202.69	1038.53	2.35694140020438	0.000117896325600652
Xaf1	no	no	407.56	2049.34	2.32983101249611	8.00E-05
Ms4a6b	no	no	3646.05	18229.84	2.32184434071167	0.00163163822799581
Mllt11	yes	no	197.66	985.94	2.3185492008288	2.49E-62
Fcgr1	no	no	3048.78	15140.18	2.31203884304008	0.00134412614316603
Cttn	no	no	82.45	408.40	2.30794242041419	8.58E-08
Dck	yes	no	478.71	2279.44	2.25136119700973	9.53E-07
Ddx58	no	no	874.40	4149.84	2.24662825513902	3.81E-05
Ifi205	no	no	1221.02	5787.37	2.244835625063	0.000153771279336587
Stat1	yes	no	1855.54	8764.32	2.23977356101417	3.40E-05
Zdhhc23	no	no	10.88	51.77	2.23754255757328	0.0333460134023988
Platr17	no	no	37.02	173.89	2.22530342264701	5.54E-05
Serpina3f	no	no	22.78	106.03	2.21621694787232	0.0227312075311186
Echdc2	no	no	1.53	7.27	2.21290548898437	0.0307877564751806
Enpp4	yes	no	41.38	191.91	2.21240131582357	0.000398192567435672
Gm12185	no	no	7.86	35.58	2.17167347753467	0.00226145952312151
Tmcc2	yes	no	91.79	411.70	2.16344531072468	2.84E-16
Rsad2	yes	no	5848.31	26079.54	2.15681483003359	0.00850094397390711
Efcab6	no	no	0.84	3.77	2.15447574620072	0.0341166381700397
Folr2	no	no	1756.96	7781.95	2.14687198166074	0.000338314009783789
Ifit1	yes	no	3890.79	17169.15	2.14167530519113	0.000333885694395141
9530082P21Rik	no	no	12.05	52.53	2.11964084800504	0.00442413219387585
Casp12	yes	no	10.52	45.65	2.10966631605994	0.0198539751103579
Tor3a	no	no	936.53	4040.35	2.10901708895739	0.000455583625393812
4933433H22Rik	no	no	1.36	6.04	2.10555611058634	0.0244177728502796
Isg15	no	no	6003.60	25746.22	2.10044012217863	0.000507897001605242
Gbp3	no	no	698.83	2986.66	2.09544015493354	0.000272323421736836
Mylk	no	no	16.50	70.46	2.09290047811721	0.0279786009157562
Neb	no	no	0.25	1.08	2.08327094661897	0.0295186789739962
H2-T22	no	no	21.91	93.03	2.08221965899492	0.00166261457769591
Mx2	no	no	400.44	1668.16	2.0584471884816	0.0159782538211267
Tslp	no	no	45.74	190.56	2.05805284004893	0.0144822704863103
Mthfr	no	no	341.28	1405.64	2.04208242716393	0.00150502051465602
Aldh1l2	no	no	2.34	9.73	2.04206471919001	0.00325638072829563
Parp11	yes	no	213.78	875.68	2.03411604589549	2.66E-05
Steap4	yes	no	11.42	46.86	2.03250429830269	0.00764590694255143
Gpr146	yes	no	127.45	521.25	2.0315834099309	0.000119665278447756
Lyve1	no	no	4.40	18.42	2.02790503528733	9.09E-06
Ldlr	yes	no	594.76	2399.66	2.0125627250055	8.50E-05
Nt5c3	yes	no	724.16	2921.08	2.01198291162052	3.81E-05
Lhx2	yes	no	3.98	15.91	2.00978805860346	0.0215966644592825
Rtp4	no	no	2220.54	8920.61	2.00614802559102	0.00268125836460292
Tgm1	no	no	16.31	65.26	1.99485150805694	0.0181427254013928
Tppp3	no	no	39.76	157.25	1.97956446536435	0.0024559692727456
Gm5150	no	no	216.76	847.43	1.96855362349062	7.53E-05
Gbp2	no	no	2172.72	8472.78	1.96330235424066	0.00393131584088539
Daxx	no	no	691.97	2691.79	1.95966542739244	0.000219112352029106
Oas1b	no	no	107.39	417.01	1.95639551235908	0.00236799686173513
Oas1a	no	no	1445.72	5550.09	1.94061024968446	0.000231822805522949
Sell	yes	no	41.31	158.60	1.94029720522528	0.0124835669294131
Relt	yes	no	47.61	181.99	1.93304937655634	0.0284133584409587
Gm16104	no	no	67.20	259.24	1.92701172796937	3.30E-05
Kcnab1	no	no	3.63	13.83	1.92180816949556	0.0110680979697222
Il4ra	no	no	2184.43	8273.38	1.92119472318523	0.0109623286627316
Tmem236	yes	no	0.79	3.04	1.91718446555608	0.0173011400385943
Slfn5	yes	no	3334.51	12527.80	1.90957047943597	0.000209266269584045
Cdkn2d	yes	no	339.81	1275.72	1.90835738418596	1.73E-06
Hist1h4h	no	no	62.22	233.82	1.90772617923245	0.0133398828359568
Hist1h2ad	no	no	8.05	31.15	1.90628301604365	0.0222542292398687
Dhx58	no	no	1087.68	3973.29	1.86895344425215	0.00123336544944217
Bambi-ps1	no	no	198.98	725.19	1.86594678003923	1.82E-07
Trim30d	yes	no	576.45	2100.46	1.8652960777409	0.000704163716852222
Parp12	no	no	1014.97	3689.64	1.86194342139038	8.28E-05
Scarf1	no	no	286.02	1039.61	1.8616583299503	0.00110275256886948
Gm8369	yes	no	5.63	20.89	1.86150726789789	0.0218343117823077
Ube2l6	no	no	1940.66	7000.35	1.85079311175729	9.96E-06
Slc25a22	yes	no	300.11	1082.52	1.85054197187084	7.46E-05
Il12rb1	yes	no	24.59	88.79	1.84763348679855	0.00870694098782199
4930539E08Rik	yes	no	10.79	38.94	1.84422180023359	0.00295749382021749
Gm12216	yes	no	6.90	24.72	1.82202023362049	0.0349347645855666
Mov10	no	no	386.29	1356.52	1.81196341935916	2.84E-05
Ms4a6d	yes	no	7131.85	25018.18	1.81059925136232	4.57E-05
Cep295nl	no	no	9.65	33.87	1.8086895425846	8.68E-06
Tmcc3	no	no	196.18	687.16	1.80825840022931	0.00287306126964575
Ifi35	no	no	852.78	2977.30	1.80349014722998	5.83E-05
Gbp9	yes	no	315.86	1100.15	1.80020143000814	0.0227312075311186
Kdr	no	no	43.45	151.25	1.79922512851958	0.00857491621039122
Oas2	no	no	934.34	3248.54	1.7976881025339	0.0175428321878897
Adgrg7	no	no	2.08	7.33	1.7951583015113	0.041809779311647
Parp10	no	no	496.98	1716.95	1.78840652890623	0.000648902009464906
C130026I21Rik	no	no	19.51	67.58	1.78737575532198	0.0166698104418465
Ms4a6c	no	no	7234.85	24972.53	1.78727959112544	0.000865607916829975
Siglec1	no	no	1903.64	6559.98	1.78491432411685	0.0214592961063391
Ifitm6	no	no	801.92	2753.91	1.7793619896622	0.0318492517516749
A530032D15Rik	no	no	21.35	72.97	1.76695234880502	0.00779851970013034
Bst2	no	no	8610.28	29203.21	1.76195683251	0.0124532059230379
Pkd1l3	no	no	1.92	6.58	1.75749291592676	0.0410967854233545
Antxr1	no	no	20.92	70.74	1.7536883665488	0.018827368185577
Cxcl9	no	no	10.18	34.00	1.75212307657835	0.000251347453156191
Trim30a	no	no	1768.79	5956.60	1.75168322798602	0.00113468731842337
Slc25a31	yes	no	2.94	9.99	1.74726148125959	0.00297445550928894
Rgsl1	yes	no	9.29	31.20	1.73928024020632	0.0191802295513789
Rgs3	yes	no	31.60	105.51	1.7384430241757	0.00525302554136291
Pla2r1	yes	no	5.07	16.72	1.72409367285026	0.00469201708873255
Arid5a	no	no	194.81	643.05	1.72264050792322	0.022926565900766
Mlkl	no	no	376.60	1235.30	1.71345090160115	0.000204879134849841
Slco3a1	no	no	75.41	244.72	1.69776410653395	0.0269263672304517
Tctn2	no	no	3.14	9.99	1.69741257853891	0.0345131645677089
Gbp7	no	no	599.94	1941.36	1.69409583366402	0.0150864066007221
4921529L05Rik	no	no	7.78	24.95	1.68552313473887	0.00196501113176752
Ly6e	no	no	13960.70	44657.55	1.67752163407645	0.0157628372062185
Ppm1e	yes	no	13.86	44.20	1.6704277717652	0.000142780900321435
Lgals9	no	no	4062.88	12916.00	1.66854582542559	5.30E-05
Ifi204	no	no	4520.23	14344.65	1.66602379704242	0.000505023837717629
Tpst1	yes	no	295.41	934.92	1.66160541152877	0.000292178648778638
Tmem140	no	no	506.51	1600.69	1.65978924899419	0.0129137925862265
Dtx3l	no	no	868.40	2743.84	1.65969648759939	0.000346720071241267
Il21r	no	no	1196.65	3726.12	1.63861910666759	0.00711626155838191
Tap1	no	no	1201.80	3738.08	1.63699897703098	0.0058415919819037
Ctsk	no	no	241.36	746.70	1.62986479324365	0.0367862762740994
Sp100	no	no	2046.94	6329.34	1.62854359550351	0.00154912105136118
Trim17	no	no	2.87	9.15	1.62713473975678	0.0116265091625164
Trim21	no	no	313.33	952.69	1.60393703548452	0.000130288349318383
Stk39	yes	no	6.33	19.23	1.60184905545633	0.0280610670882646
Akap12	yes	no	1.74	5.31	1.60122376886711	0.000373145142859183
Bst1	yes	no	668.53	2021.09	1.59615622882696	0.00164171069207459
P2rx6	no	no	9.13	28.00	1.5950700619008	0.032209422336515
Slfn3	no	no	240.22	725.96	1.5950516849999	0.000179231161264214
Adcy3	no	no	156.12	469.14	1.58703785290291	0.0373306100211755
Fcgr4	no	no	2360.88	7055.00	1.57918274088082	0.0194823212859747
Asb1	yes	no	74.50	222.71	1.57837245359377	6.09E-29
Tlr3	yes	no	187.13	558.82	1.57805811280867	5.77E-05
Fam241a	no	no	237.73	708.61	1.57620261883636	9.41E-06
4930528A17Rik	yes	no	7.71	23.27	1.57191522502118	0.00507192971808399
Nlrc5	yes	no	405.65	1205.17	1.57080055907666	0.00100508330491228
Pnp	no	no	2612.40	7750.89	1.56897534866701	0.000305192536369493
Fdps	no	no	414.18	1224.53	1.56439603333417	0.000335033830145916
Nfxl1	yes	no	1098.70	3231.78	1.55644232066329	0.0196311952942321
Nectin4	no	no	192.67	566.79	1.55608437934013	0.0101015586485503
Trafd1	no	no	2548.16	7481.89	1.55388765934394	0.00179277233066131
Atp10a	yes	no	62.87	183.34	1.54401941311028	0.0042647988024806
Ifitm3	no	no	37613.37	109454.80	1.5410009394688	0.00627043840009787
Trim34a	no	no	433.51	1255.23	1.53343986207222	5.26E-05
Sgcb	no	no	372.26	1075.27	1.53008819502431	7.90E-05
4933412E12Rik	no	no	59.03	170.56	1.52929495856107	0.00644635271426857
Pml	no	no	611.44	1762.52	1.52721522222833	0.0108395472733332
Amigo3	no	no	21.35	61.92	1.52612038755191	0.000445766110496549
Tmem246	no	no	2.12	6.12	1.5199187324099	0.0429978214873607
Mmp28	no	no	7.44	21.00	1.5196802915696	1.52E-05
Tmem53	no	no	12.28	35.83	1.51715472593022	2.06E-05
Hist1h1e	no	no	10.50	30.44	1.51565545282864	0.0322309760306796
Lyz1	no	no	599.95	1709.32	1.51128334589	7.18E-11
1600014C10Rik	yes	no	412.40	1175.10	1.5104932357256	0.0138874431957915
Slfn8	no	no	1391.28	3940.85	1.50204982650183	0.0215966644592825
F2rl2	no	no	3.16	8.85	1.50144571752426	0.0433143353698456
Znfx1	no	no	1897.83	5350.71	1.49537178159741	8.79E-05
Gdf3	no	no	11.85	33.20	1.48314957036631	0.0353039160134858
Ifi211	no	no	2253.63	6278.99	1.47828430602454	0.000297409139492182
Cmklr1	no	no	462.16	1284.63	1.47475384330514	0.0102349060910406
Cd274	yes	no	2527.88	7002.51	1.46987932950603	0.000629794169082349
Lgals3bp	no	no	12978.16	35858.69	1.46622438554164	0.000588650010477311
AW011738	no	no	43.44	120.04	1.46604843031463	0.0496228741135144
B230217O12Rik	yes	no	3.38	9.54	1.46177039987325	0.0179489869030999
Parp14	no	no	3595.50	9848.02	1.45362916632715	0.0042647988024806
Frmd4a	no	no	196.33	536.19	1.44919460478811	0.0115746521349458
Nos3	yes	no	1.63	4.60	1.44809917997162	0.0317257235937413
Sp110	no	no	1694.02	4620.09	1.44739427990411	0.00996211357261129
Kctd13	yes	no	430.72	1172.71	1.44455161975287	1.84E-23
H2-T23	no	no	6890.98	18741.69	1.44342941892938	0.00789208945884689
Hist3h2a	no	no	1460.94	3924.62	1.4250166270847	0.0166958318527897
Mitd1	no	no	197.04	523.88	1.40960886729698	0.000520692493961898
4930599N23Rik	no	no	27.16	71.87	1.40341880182192	0.00067055591575507
Samd9l	no	no	1345.12	3558.02	1.40330405024836	0.000865876561350989
Bcam	no	no	15.31	40.50	1.39873374951489	0.0172695991369752
Gpd1	no	no	2.95	7.91	1.39661669957806	0.0416746910292034
Gbgt1	no	no	479.05	1259.62	1.39387283468278	0.00595258646305737
Pcdhga2	yes	no	1.74	4.58	1.39335114152443	0.0414065606136177
Parp9	no	no	1014.61	2665.31	1.39325877387971	0.000462468503061387
Slc28a2	no	no	428.98	1125.70	1.39177334485818	0.000648902009464906
Evi2	no	no	8.76	22.85	1.37762438409021	0.0120613192226422
Bfsp1	no	no	2.26	5.72	1.37369756786987	0.0367234931621277
Med12l	yes	no	4.52	11.56	1.35522376366941	0.0127762338675385
Angpt2	no	no	6.69	17.31	1.3551214640731	0.00396810515908378
Gm15133	no	no	53.89	138.23	1.35511019699279	0.0336192812251464
BC051226	no	no	107.16	274.74	1.35363486522036	0.00102442533146212
Eif2ak2	yes	no	892.85	2280.56	1.35279797229918	0.000692074566349501
Epsti1	no	no	1339.95	3417.60	1.35069006063917	0.0353831847844616
Mrpl53	yes	no	569.05	1442.79	1.34181553456037	4.43E-14
Nampt	no	no	1131.39	2865.83	1.34085455047084	3.49E-05
Tmem8	no	no	1247.97	3147.23	1.3343963911051	0.0131556671555248
Glrp1	no	no	15.24	38.20	1.33397315380025	0.0075737270179057
Etnk1	yes	no	628.55	1584.52	1.33383970712777	0.00160395408807533
Rap1gap2	no	no	21.49	54.02	1.33039686319156	0.00468532584239618
Ddit3	no	no	557.97	1395.95	1.32227830052262	0.0477548491770203
Cysltr1	no	no	380.75	946.33	1.31314289017095	0.0214161876130701
Ccdc25	yes	no	441.86	1095.03	1.30911058042603	7.47E-05
Fbxw17	no	no	326.14	808.09	1.30860928919743	0.0251802147227597
9930111J21Rik1	no	no	119.97	296.85	1.30618666176163	0.0101464971158586
Ehd3	no	no	6.00	14.68	1.30097674925335	0.0436203142624642
Rusc2	yes	no	289.15	711.88	1.29918286784972	9.07E-06
Hist1h2be	no	no	13.44	33.19	1.298210427222	0.0215971844382987
S1pr2	yes	no	540.10	1326.39	1.29595227166883	2.09E-05
Ubc	no	no	1071.58	2630.92	1.29561622538518	0.0275859615751002
Hck	no	no	2475.14	6072.90	1.29483775169602	8.28E-05
Aldh1l1	no	no	239.89	587.30	1.29104152451572	0.00172983238956198
Adar	no	no	761.03	1862.10	1.29079787775554	0.000584134879382559
Ccdc86	no	no	341.75	835.85	1.29002630902899	0.000181117060687641
Clec4a2	yes	no	2080.24	5062.86	1.28311043089437	0.000118908951344733
Nradd	no	no	24.03	58.01	1.2783842072617	0.000376432815936321
Cox6a2	no	no	77.51	187.18	1.27631029224468	0.0193502573372764
Il18	no	no	452.14	1093.58	1.27406851330183	0.00402340487227231
Necap1	no	no	2236.52	5398.39	1.27117566681175	8.58E-08
I830077J02Rik	no	no	378.22	911.35	1.26823827152979	0.0238671286335324
Ccl6	no	no	17163.47	41159.61	1.26186473016647	4.88E-05
Hist1h2bc	yes	no	2545.69	6088.22	1.25778187007462	1.39E-08
Dusp28	no	no	107.54	256.81	1.25380622240443	0.0048048973780865
Klrg2	no	no	7.16	16.91	1.25227169486691	0.0233018795551341
Golga3	yes	no	444.22	1057.62	1.25137702897753	1.60E-05
Ccr3	yes	no	399.82	948.57	1.24649975531848	0.000176317834039918
Mndal	no	no	3349.03	7943.57	1.24601302376516	0.0106924569358391
Mdga1	no	no	5.10	12.02	1.24377147099111	0.00779851970013034
Spata48	no	no	5.09	12.14	1.24261930189646	0.0384886976847733
Sdc3	no	no	6912.98	16317.38	1.23901723119239	0.00881883229937857
Hist1h1a	no	no	11.23	26.72	1.23605382533784	0.0420527065157072
Cdk15	no	no	78.54	184.83	1.2317809142671	0.00126524217019107
Zufsp	yes	no	301.40	707.66	1.23105136710999	0.00061011629948165
Kifc3	yes	no	144.31	336.73	1.22222926882708	0.000112402920023021
Tapbpl	no	no	383.84	894.74	1.22049509758654	0.00981371629662861
Thbd	yes	yes	67.94	158.50	1.21966397055619	0.00100336530513232
Tent5a	no	no	309.07	719.54	1.218780136738	0.0189410535884469
Tdrd7	no	no	769.44	1791.01	1.21873294473769	2.07E-05
Il15	yes	no	990.12	2304.88	1.21860803611196	4.72E-06
Gdf9	no	no	5.68	13.57	1.21624711097627	0.0239478454412695
Psmb10	no	no	1994.23	4627.75	1.21432717371922	0.0106180780489181
Gm4750	no	no	4.32	10.07	1.21333057918711	0.00867964909903999
Cd164	yes	no	1780.41	4116.17	1.20898520158209	0.00154267747145752
Gnb4	no	no	44.43	102.08	1.19948055201371	0.00363495873101617
Nol3	no	no	8.38	19.11	1.19946699138259	0.0165043711613137
Proca1	no	no	9.04	21.11	1.19908122069047	0.0124385526530261
Gm6548	no	no	612.31	1400.73	1.19347067046799	0.000997171127418447
Myoz1	no	no	24.73	56.69	1.19028091500469	0.0191917041607404
Nmi	no	no	482.52	1101.04	1.18956763489531	0.00603686335607235
Slc12a7	yes	no	526.70	1201.11	1.18910927268015	0.0124385526530261
Papd7	yes	no	237.17	539.57	1.18559816792298	0.000462059295945787
Ppm1k	yes	no	58.19	132.02	1.18113961520089	0.00632269730547486
Psme2b	no	no	265.97	601.69	1.17647287330841	0.0068050025938066
Carhsp1	no	no	586.03	1323.74	1.17537487765563	0.0019804288413729
Cd59b	no	no	11.25	25.16	1.1695354625071	0.0392909248110025
F830045P16Rik	no	no	18.26	40.80	1.1657254955453	0.000145270202760294
Slfn9	no	no	336.66	754.98	1.16500631478909	0.000974711428536152
C1qtnf6	no	no	193.41	432.95	1.16151106052409	0.00168738057187527
Fam72a	yes	no	109.54	244.33	1.15812479929127	1.45E-05
Ccl24	no	no	60.68	135.54	1.15717248383001	0.00528167585960203
Fbln5	no	no	70.48	156.94	1.15426532523401	0.0342911534887895
Samhd1	no	no	6227.11	13800.33	1.14804839534501	0.0389520407597136
Gstp1	no	no	451.75	1000.33	1.14573979616532	0.0042647988024806
Stard3	no	no	1210.24	2673.02	1.1429625709995	0.00335493943985774
Prokr1	no	no	5.88	13.07	1.14227723020868	0.0159168537163432
Zfp821	no	no	139.73	308.49	1.14146288841936	0.0443466197512675
Fabp3	no	no	684.61	1509.35	1.14122728579698	0.00904764351499327
Prr5l	yes	no	134.98	296.49	1.13574577541683	0.0443881909910202
Ier3	yes	yes	7865.04	17224.26	1.13084125547035	0.000832989521482072
Arhgef18	no	no	53.26	116.63	1.1300008197229	0.0294428985085918
Prpf4	yes	no	136.60	298.22	1.12552498798466	0.000420242113144667
1500011B03Rik	yes	no	180.57	394.20	1.12490925484799	0.00191669007890846
Etl4	no	no	53.22	116.05	1.12488159133063	0.00422551753723279
Hoxb4	yes	no	64.47	140.19	1.11967941157923	7.19E-10
P2rx1	no	no	26.07	56.46	1.11601046364236	0.000865607916829975
Gm5113	yes	no	20.14	43.66	1.11481790640364	0.000297409139492182
Pilra	yes	no	1080.10	2335.85	1.11267681190068	2.87E-05
P2ry14	no	no	522.65	1130.47	1.11259654714042	0.0182402617650352
Ccnj	no	no	14.37	31.06	1.10715555450388	0.0411782304881045
Mkln1os	yes	no	24.77	53.68	1.10681657483964	0.0392757130823237
Tapbp	no	no	6624.84	14235.01	1.10346203118676	0.0159168537163432
Tspo	no	no	5011.38	10762.26	1.10262177750486	0.0048048973780865
Rgs14	no	no	302.39	647.63	1.09817700946815	0.000107628097074027
Cd300ld	no	no	4544.40	9703.42	1.09444954202966	0.00029144249347396
Acy3	no	no	26.73	57.07	1.09149582487969	0.0389093175078866
Oas1c	no	no	141.24	299.72	1.08415882267305	0.000390000243386857
BC031181	yes	no	2139.40	4517.67	1.07900819532906	1.06E-24
Psmb9	no	no	2006.14	4235.88	1.07796206636021	0.027187249104873
Mthfd2	yes	no	165.69	349.27	1.07524977705981	0.0061441351145421
Gm16675	yes	no	75.89	159.88	1.07317958582721	0.00985648176960189
Tor1aip1	no	no	2470.38	5183.56	1.06916708598698	0.00107179376980666
Helz2	no	no	1369.91	2871.35	1.0676620248303	0.0266930790223955
Ogfr	no	no	1553.74	3244.18	1.06198230234461	0.0118190544369709
Ppargc1b	no	no	17.00	35.48	1.05860931445414	0.0297475458929655
Arel1	no	no	593.92	1235.43	1.05653891711434	0.00300866914274807
Arl10	no	no	315.28	656.56	1.05339159111501	8.96E-15
Cox7a2	yes	no	3523.92	7296.62	1.05061892924011	2.40E-14
Hist1h4i	no	no	446.29	925.56	1.05033506012504	0.00577510683215972
Iffo2	yes	no	86.38	178.68	1.04758051216398	0.000992560351661558
Snhg6	no	no	640.44	1320.24	1.04739987382194	2.45E-05
Hsd17b7	yes	no	51.36	106.01	1.04683444240136	0.0078868746230179
Whamm	yes	no	139.10	287.09	1.0441997418081	0.00624860909669636
Rnasek	no	no	6798.44	13996.97	1.04187775014038	7.38E-17
Lilra6	no	no	349.12	718.09	1.04030580489703	0.016356915499198
Osbpl11	yes	no	795.41	1633.12	1.0376566669795	0.0058415919819037
Sgpp1	no	no	680.32	1396.53	1.03732654628865	0.0243050135037381
Rasgrp2	no	no	52.61	107.68	1.03344911701582	0.00536884107518348
Tnfrsf14	no	no	1456.81	2974.21	1.02916250327408	0.0131556671555248
Cnp	no	no	655.19	1336.70	1.0284253735133	0.0494170067171708
March5	yes	no	684.99	1396.35	1.02737065598425	0.0124385526530261
Keap1	no	no	285.43	580.76	1.02425146377918	0.00321647272636721
Aida	no	no	767.05	1559.26	1.02333705997728	0.000997171127418447
Ehhadh	no	no	32.13	64.71	1.0183435680345	0.000951472901442542
Gm14379	no	no	7.62	15.32	1.01829019041519	0.0214587969486797
Plod3	no	no	1541.98	3121.25	1.01734644315569	0.00023033710076382
Naa25	no	no	170.54	345.03	1.01623228745592	0.000363021394645863
Sertad3	no	no	106.31	215.62	1.01454323657577	0.0370299548859858
Dcp2	yes	no	261.20	527.05	1.0125952944947	0.00251237743047635
Sp140	no	no	1241.71	2502.96	1.0112366182785	0.0321245414998868
Ssc5d	no	no	11.76	23.79	1.00993723993586	0.00585708319781628
Tmem170b	yes	no	203.24	409.20	1.00920373896332	0.00397216209431714
Syp	yes	no	42.35	85.33	1.00908432882153	0.00126563418932982
Mfsd9	yes	no	70.74	142.31	1.00623152575377	4.08E-05
Sgk3	yes	no	530.25	1062.90	1.00319465207072	0.000361347776431071
Usp12	yes	no	726.14	1454.39	1.00193382051316	0.00507127613122432
Tmem68	yes	no	482.56	966.19	1.00154788165225	9.16E-10
Cobll1	yes	no	6.54	13.14	1.00125228357614	0.00304542712639618
Snx2	yes	no	4662.83	9329.46	1.00052236391381	0.00570710486583226
Cycs	yes	no	283.36	565.72	0.997838785334789	6.54E-07
Hagh	yes	no	1077.99	2146.29	0.993032326975587	3.16E-06
Rnf114	no	no	1707.35	3397.59	0.992652650548551	0.00670464130513701
Tor1aip2	no	no	960.20	1906.13	0.989196526495414	0.000610980773909822
Cept1	no	no	650.61	1285.10	0.981958152917867	0.023379805469429
Pira6	no	no	52.47	103.79	0.981048674912736	0.0234835909929385
Ifi203	yes	no	2839.35	5601.59	0.980264144583417	0.0392477706060914
Ccnd3	no	no	1215.05	2393.87	0.978360785560048	0.000765809459436014
Mapk11	no	no	36.05	71.26	0.977901677309252	0.0493524118904704
Cd300ld3	no	no	167.24	325.70	0.961848361267817	0.00350825331068257
Hykk	no	no	5.08	9.84	0.958646526330361	0.0197032479762928
Pttg1	no	no	517.88	1005.86	0.957440583663783	0.00073587962902967
Cysltr2	no	no	36.15	70.30	0.955548249358232	0.0375722946002868
Fabp5	no	no	18503.71	35851.09	0.954211589282884	0.0383682365860034
Tesk2	yes	no	227.56	441.07	0.953521011798434	0.0159168537163432
Vwa7	yes	no	6.64	12.99	0.952558549915841	0.0233018795551341
Fgfr1	no	no	33.58	64.93	0.951722103750343	0.0432388148645993
Wbp2	yes	no	4145.87	8017.73	0.951515297404225	3.61E-11
Pnpt1	yes	no	434.00	837.53	0.948078093662688	0.00083202132282728
Tmem199	yes	no	497.75	959.22	0.946420189244965	5.04E-08
Hspa1l	yes	no	13.80	26.72	0.946057857127756	0.0168514962556221
Hk3	no	no	2759.92	5308.41	0.943769783895778	6.96E-11
Dbnl	no	no	1902.28	3645.49	0.938275798458998	0.0204155518071241
Mag	yes	no	34.58	65.82	0.925524621725286	0.0302932488483378
Icam2	no	no	200.93	380.53	0.921756818873184	0.0480662343637622
Usb1	yes	no	929.72	1760.48	0.920750507983034	0.00116202164092501
Hmox1	no	no	8921.24	16884.53	0.920346882290811	0.0173268485312794
Casp7	yes	no	508.10	960.71	0.9185735661243	0.00219967662902555
Sco1	yes	no	66.98	126.48	0.915789220756405	0.00784763978463784
Exoc3l	no	no	15.14	28.33	0.91410069379678	0.00494067890068239
AI467606	no	no	277.75	523.45	0.912737463472709	0.0483058545579012
Trim12a	no	no	592.37	1115.20	0.912098657079972	0.0119842817919955
Dpysl2	no	no	387.89	728.45	0.908979660820751	7.64E-05
Irf1	yes	no	8108.38	15175.53	0.904238067244499	0.0481625258869135
Tbc1d13	yes	no	1659.36	3101.45	0.902185023890036	0.00261007973997733
Csrnp2	yes	no	11.35	21.04	0.901084299968274	0.00055374558886716
Il13ra1	no	no	171.00	319.12	0.900094000104225	0.0467253163769839
Cox17	yes	no	2461.05	4586.29	0.898871916925215	3.44E-23
Zcchc24	yes	no	558.20	1040.66	0.89837195690953	0.00313028605393619
Bmt2	no	no	1281.06	2384.34	0.896338673243407	3.88E-05
Chmp5	yes	no	3536.47	6575.72	0.895124541060279	1.75E-17
Cmtr1	no	no	46.70	86.99	0.894877872701649	0.000589791486567058
Ficd	yes	no	87.39	162.81	0.894176185788582	2.26E-08
Lmln	no	no	48.55	89.90	0.888338797399019	0.00121153136497239
Vcpip1	yes	no	344.21	637.16	0.888216184426884	0.000703062066799725
Scoc	yes	no	274.43	506.81	0.887038195261304	0.000609156213143994
Rnasel	no	no	1897.32	3508.58	0.886870008410885	0.0464356827786179
Ubb	no	no	1035.10	1914.55	0.886661059512008	0.0140586757102981
Mxd1	yes	no	2938.30	5429.99	0.885921703947173	0.0176810341290215
Fah	no	no	81.44	150.24	0.885436017087426	6.21E-05
B4galt3	yes	no	221.76	409.92	0.884713888743858	1.70E-08
Ehd4	no	no	7084.47	13079.17	0.884515194164916	0.0214078440584625
Mvd	yes	no	174.11	321.43	0.884381443852693	0.0120058329804849
Morc3	yes	no	733.33	1349.86	0.879988140206607	0.00759878281178364
Rmdn3	yes	no	417.85	768.76	0.878968865061912	0.000994845943143283
Zfp971	no	no	63.40	116.61	0.878007448804328	0.0193502573372764
Psmb8	no	no	2844.24	5221.96	0.876392416317406	0.0358870626794074
Trim14	no	no	1214.92	2230.35	0.876212468717897	0.015606236090203
Kremen1	no	no	453.66	831.77	0.87432810647518	0.00226361148457534
Trim56	no	no	232.11	424.31	0.869668048720443	0.0256017863149987
Smim26	no	no	333.14	606.48	0.869088586786805	0.000193026473156163
Tnf	yes	yes	91584.21	167068.58	0.867275926325351	1.45E-05
Irf9	yes	no	904.21	1649.13	0.866706229161237	0.00443216549187426
D830050J10Rik	no	no	87.02	159.02	0.864403954221357	1.94E-05
Gbp5	yes	no	3683.57	6699.17	0.862860932328035	0.034978544697935
Ypel5	yes	no	1038.88	1888.18	0.861748396835555	0.000117216445198272
Fndc3a	no	no	1334.90	2422.70	0.859816522183464	0.0349041719657019
C1galt1c1	yes	no	489.50	887.48	0.859210073107785	1.30E-06
Fez2	no	no	365.35	661.55	0.856179061248195	0.0213516925287515
Tmsb10	no	no	6315.57	11429.55	0.855877194575148	0.0203122163101527
Ltb	no	no	33.96	61.59	0.85569145862815	0.0135366747996194
P4ha1	yes	no	796.68	1440.12	0.854266460920303	0.000306189366847214
Epb41l1	no	no	1087.35	1964.98	0.853591060033598	0.00859273380350375
Timp2	no	no	8047.90	14538.96	0.853218047272429	0.000223292358561919
Rgmb	yes	no	140.32	253.44	0.851644900391193	0.0155439955962673
Cela1	no	no	139.26	251.32	0.849359727562435	0.00708948885035666
Amn1	yes	no	242.37	435.91	0.848927090184535	8.30E-14
Nod1	no	no	319.48	574.84	0.847362605011986	0.0167984867246195
Rras	no	no	1672.86	3009.63	0.847027182287945	7.12E-06
Casp1	yes	no	2847.64	5108.71	0.843122987986739	0.00061362213454367
Asah2	yes	no	438.64	786.72	0.842638761244983	0.00203726631010502
Iqsec2	yes	no	437.83	783.61	0.839562498332878	0.00551388124570823
Rab33a	s	no	21.42	38.93	0.838450561258231	0.0494170067171708
Chmp4b	no	no	6176.38	11041.09	0.83798345617754	0.00550204662172886
Susd6	yes	no	4228.48	7552.50	0.836786749282706	0.00591491245078641
Ckb	no	no	7774.75	13840.86	0.832033219831427	0.000476009225046046
Nkiras2	yes	no	1225.09	2181.29	0.831704325558623	1.41E-09
Tmem104	yes	no	1384.24	2460.25	0.829560481337865	7.28E-05
Gpr155	yes	no	325.81	575.14	0.819679512651576	0.0298407915029784
Ak8	no	no	245.89	433.84	0.81786741248872	6.19E-05
Cd200r1	no	no	1417.35	2498.60	0.817763179618249	0.0047770377239843
Coa5	no	no	1579.96	2784.16	0.817260933382051	0.000851945702547559
Hist1h1d	no	no	65.61	116.58	0.816608984912922	0.0487459433557145
BC037034	no	no	611.97	1077.95	0.816302938079485	0.0372817194306455
Erbb3	no	no	24.70	43.76	0.815918302469686	0.0256926435837581
Aldh7a1	no	no	473.21	830.41	0.810903185838853	0.0100222908597649
Gcnt1	yes	no	715.23	1254.11	0.810258000976491	0.0256926435837581
Atg4d	yes	no	169.94	297.58	0.807277383197975	0.00100193315009843
Maf	no	no	3555.50	6217.18	0.806156902046379	0.0227834019311998
Mief2	no	no	85.46	150.00	0.805963103156583	0.00149255445708275
Hk1os	no	no	51.00	88.46	0.805401803832096	0.0363020938804594
Dennd1b	yes	no	289.97	506.73	0.805168717238772	0.0236451921916106
Ap1s2	yes	no	870.01	1519.17	0.804221398842281	1.90E-05
Tmed4	no	no	1310.75	2288.26	0.803013329936318	1.47E-16
Frs3	yes	no	17.33	30.39	0.798987646382117	0.0314498540545384
Azi2	no	no	391.66	679.84	0.7954377588548	0.0153382489801424
Prpf38a	no	no	811.30	1408.07	0.795126300662222	0.0395655654963337
Msmo1	no	no	1049.53	1819.07	0.793622954510944	0.00379527502243239
Max	yes	no	1097.63	1903.01	0.793618495966672	0.0102592141951518
Tlr8	no	no	3254.50	5623.68	0.789022265343405	0.00745602346729213
D17Wsu92e	no	no	1839.07	3173.81	0.787132316526536	0.00578527774029699
Mpi	no	no	221.32	382.34	0.786825757271263	0.0233864640151863
Tmem86a	no	no	2049.72	3535.85	0.78646749523506	0.0382460512034173
Hdhd3	no	no	22.71	39.24	0.785487495671622	0.0168016382726768
Wfs1	yes	no	64.90	111.92	0.783632465888918	0.00154957445967711
Prune2	yes	no	77.62	132.99	0.776971389372539	0.00637331259381913
Zdhhc12	no	no	340.77	585.29	0.776845229683701	1.20E-08
Mlx	no	no	658.96	1128.99	0.776576792767614	2.60E-08
Ubtd1	no	no	1035.44	1772.38	0.774717523048188	0.00868885311130956
Nptn	yes	no	6544.20	11194.76	0.774606848268981	0.00161169919188512
Gm1821	no	no	31.61	54.69	0.773000238908641	0.0493043637332163
Atp6v1g1	no	no	4493.29	7676.76	0.772757064062745	2.89E-05
Milr1	yes	no	1235.59	2111.21	0.772662128440186	0.0170300123537844
Ap2s1	no	no	9183.54	15683.18	0.771964755476418	0.000536774162486595
Pcgf1	yes	no	170.30	291.92	0.771474824468832	8.43E-05
Psme2	no	no	4735.13	8077.33	0.77042984247612	0.00320875520555655
Tlr4	yes	yes	669.45	1141.70	0.76999905039587	0.00820552172112066
C2cd2l	yes	no	288.72	491.09	0.766478433160214	4.57E-05
Stx7	yes	no	2702.67	4588.19	0.763559010101449	1.22E-05
Usp25	yes	no	1352.57	2295.22	0.762916646948778	0.0165471225538778
Neu1	yes	no	1264.17	2145.37	0.762872643374122	4.53E-09
Tmem55b	no	no	1519.39	2575.54	0.761014148945552	0.00739395995524574
Chmp1b	yes	no	1367.06	2315.80	0.760761270125459	3.35E-06
2310040G24Rik	no	no	156.09	265.00	0.760561999127932	5.22E-05
Tmem184b	yes	no	1241.56	2101.33	0.759177320940117	0.0112200102082062
Snap29	no	no	728.71	1231.52	0.75680023010948	0.0286325257988484
Adam9	no	no	2956.83	4991.42	0.755388292502423	3.32E-05
Ankfy1	no	no	1246.52	2102.61	0.754170429171145	0.00149320389242671
Scamp5	no	no	1859.97	3133.20	0.752254230705212	0.0361616309886331
Chid1	no	no	413.47	696.63	0.75208450379897	0.000446294153419828
Dctn3	yes	no	1860.32	3130.73	0.751795379853269	8.32E-07
0610012G03Rik	no	no	854.47	1437.02	0.750000916995614	0.000549433477510462
Sacm1l	yes	no	1293.21	2174.00	0.749442141549996	5.23E-27
D1Ertd622e	yes	no	689.52	1158.10	0.747918340002838	0.00405536024210284
Plekha2	yes	no	983.37	1646.98	0.744027698935326	3.19E-05
Pqlc2	no	no	339.11	568.17	0.7435184175863	0.00931254212070222
Ppic	no	no	908.76	1520.14	0.743324090013507	0.00165742256970603
As3mt	no	no	112.17	188.15	0.743057752951118	0.00715779351924733
Mthfd2l	yes	no	37.62	63.20	0.742344789841178	3.61E-05
Chn2	yes	no	171.09	285.75	0.74032435540402	0.00468702297297337
Hmox2	no	no	4401.73	7345.27	0.738615084623889	0.0104236779990495
Ndufc2	no	no	2926.65	4872.93	0.735134579207142	0.00196501113176752
Sla	yes	no	840.11	1396.44	0.733261496710635	0.0298493104322416
Rhoh	yes	no	22.03	36.57	0.729135063686378	0.0173130520914081
Eif4e3	no	no	674.90	1118.62	0.728467483831988	7.73E-06
Timm17a	yes	no	972.02	1608.74	0.728379843907535	1.87E-05
Maged2	no	no	349.60	578.67	0.728027876043904	2.19E-07
Dnajb11	yes	no	1188.76	1969.39	0.727983554130953	7.54E-07
Klc2	yes	no	180.34	298.32	0.725520566240514	0.00275025339886267
Slc25a45	no	no	1622.84	2682.62	0.72489226444785	0.0318492517516749
Emc4	yes	no	1323.49	2175.62	0.718171557965102	1.30E-06
2300009A05Rik	yes	no	330.59	541.71	0.714642803610277	0.00284278363495714
Litaf	no	no	10569.90	17327.73	0.713087447797759	0.0290412025054749
Actr2	yes	no	6779.53	11109.76	0.712557998372079	3.83E-05
Polr2g	yes	no	1695.99	2777.22	0.712266455735191	8.68E-06
Cd47	no	no	5339.10	8746.67	0.712081009558416	0.00375942777262562
Ptpn6	no	no	4667.39	7645.22	0.711904194027	0.000442303601674081
Gch1	yes	no	1113.58	1823.48	0.711416476071609	0.0243850017206254
Trim12c	no	no	680.31	1112.31	0.70903801657538	0.00217409796499118
Rilp	no	no	135.72	222.21	0.708227071036098	0.0017348202792016
Lrch3	yes	no	476.84	778.15	0.706268436825893	0.0108007228638654
Sppl2a	yes	no	1698.75	2771.08	0.70593162158464	0.021711956457497
Ppp2r5b	yes	no	455.54	742.46	0.704699265484141	9.70E-06
Trappc2l	yes	no	2554.13	4161.58	0.704362661816843	2.54E-15
Rnf141	no	no	821.50	1339.21	0.703977926259021	0.00169795394035113
Ube2s	no	no	1265.81	2060.64	0.703652764834064	0.00133129699429187
Flot1	no	no	1313.11	2134.73	0.700533713678212	0.00505122485084437
Rab4b	yes	no	1978.66	3215.13	0.699941836335848	1.28E-09
Lgals8	no	no	1952.02	3167.79	0.698329371893574	0.0028287325045759
Xkr8	yes	no	51.80	84.00	0.695891247864044	0.00649964663458912
Itga6	yes	no	1460.57	2365.98	0.695870768730113	0.0477391321578005
Gamt	no	no	532.49	860.23	0.693403850435341	8.00E-05
Dda1	yes	no	1177.62	1903.63	0.6931501038822	5.43E-09
Tmem67	yes	no	152.05	245.92	0.692853449816379	0.0319426446413646
Cox8a	no	no	9990.35	16138.10	0.691904440188201	1.36E-10
Cep104	no	no	266.46	431.01	0.691845723240133	2.26E-08
Gna15	no	no	255.57	412.99	0.691093960818087	0.0106572031034208
Cds1	no	no	233.20	376.41	0.690324192808149	0.0155862172653915
Snx6	no	no	2308.60	3725.50	0.690209201263555	0.0313223690226848
Rnf135	no	no	546.17	881.15	0.689661205619051	0.0196311952942321
Kif3b	yes	no	634.00	1022.41	0.689091813693525	0.00136570929984212
Ostm1	no	no	988.54	1593.05	0.688872832672469	1.35E-05
Apobec1	no	no	8382.85	13508.47	0.688314639995888	0.00131865546661403
Zbtb7b	no	no	498.31	802.78	0.687722869923103	0.00297445550928894
Mocs2	yes	no	527.64	850.00	0.687228833988446	0.0168177222816156
Atp6v1e1	yes	no	8927.42	14360.24	0.685884057177839	3.81E-07
Ndst1	yes	no	484.43	778.92	0.685293869081825	0.00011935969537999
Atp13a2	no	no	4668.04	7501.49	0.684314716337516	0.0186106989894749
Dhrs1	no	no	1929.46	3099.01	0.683400548517854	2.68E-05
Rnf31	no	no	375.56	603.01	0.682843731838048	0.0299483001077014
Acvrl1	no	no	218.29	350.59	0.682330795121909	0.0433534979722687
Rab22a	yes	no	894.15	1434.50	0.681795957759546	0.000223292358561919
Tspoap1	no	no	107.34	172.25	0.68114922879974	0.0233018795551341
Aga	yes	no	857.65	1374.41	0.680801692763778	6.44E-06
Stxbp1	yes	no	303.15	485.35	0.678360702223964	0.00192728308380122
B230307C23Rik	no	no	81.48	130.25	0.677089420364605	0.0227967164728272
Tmem126b	no	no	523.29	837.02	0.676886497002685	0.000213495291706911
Ap2m1	no	no	4175.18	6674.92	0.676829915533397	0.00313267211294012
B2m	yes	no	139460.83	222921.38	0.676668883788659	0.0127113323657145
Nomo1	no	no	425.82	680.44	0.676576391438973	0.0244098328510181
Sap30	no	no	1248.81	1987.87	0.671369869291339	0.00662807375592204
Map2k1	yes	no	1976.37	3144.46	0.669781657488156	6.07E-05
Slc30a1	yes	no	254.06	403.88	0.66834815197749	0.0456832481652908
Lmbrd2	no	no	387.10	614.83	0.668258761664214	0.000736096866696493
Hras	no	no	506.70	805.22	0.667401915302499	0.000122756396860834
G3bp2	yes	no	1299.97	2061.14	0.664848044069913	0.0066240976752772
Usmg5	no	no	5163.63	8178.12	0.664331901955314	4.74E-06
Snx3	no	no	8175.34	12957.23	0.664317605509388	0.0048048973780865
Psme1	no	no	4894.65	7756.08	0.66401799793805	0.0302806240746574
Tmem30a	yes	no	1503.49	2379.63	0.662804915695092	9.50E-11
1810037I17Rik	no	no	1418.26	2242.60	0.661787928600183	9.69E-06
Parp3	no	no	645.07	1020.72	0.661728599962627	0.0279786009157562
Atp6ap1	yes	no	10353.66	16375.88	0.661466900932103	1.33E-30
Actb	no	no	149306.83	236068.63	0.660924031641072	0.00403339389756123
Akr1a1	no	no	34606.08	54629.67	0.658674817464932	6.10E-12
Cbwd1	yes	no	145.72	229.44	0.65822190518732	0.000369841984967093
Car13	yes	no	944.74	1489.45	0.65677749026473	0.0233292372901789
Creld1	yes	no	517.27	815.17	0.656736798986433	0.000606343197108903
Akap10	no	no	644.30	1015.98	0.656467650338908	2.97E-05
Rnpep	no	no	4337.79	6831.65	0.655172066494039	0.00670464130513701
Kat2b	yes	no	549.00	863.70	0.653545054774582	0.0457495222327794
Zdhhc24	yes	no	215.25	338.86	0.653153138136597	0.0276531467517101
Zfp710	no	no	853.28	1342.06	0.653126287848317	0.0263789928367639
Sp3os	no	no	139.06	217.55	0.650995809678978	0.000169023788427248
Xdh	no	no	3093.81	4851.32	0.648991495679413	0.0201166553021422
Srgap2	no	no	1344.08	2104.54	0.646823086740243	0.0473292579023595
Rab1a	yes	no	4577.66	7167.15	0.646760083965725	0.00335247684695874
Inafm2	yes	no	112.83	176.76	0.645810851619634	0.000420242113144667
Eng	no	no	791.14	1237.37	0.645289864012321	0.0100020586128045
Aars	no	no	740.40	1157.50	0.644370620755987	0.0230957835587041
Grn	no	no	56487.84	88257.99	0.643779906621443	0.0330504955276865
Nmnat1	no	no	148.24	231.35	0.643425485606156	1.42E-05
Lig4	no	no	34.90	54.42	0.642231220224082	0.0103790908751628
Fcer1g	no	no	47526.56	74172.96	0.642136289346798	0.00227932198690292
Jmjd4	yes	no	38.30	60.02	0.64088110767067	0.0229516235228761
Pirb	no	no	15442.82	24024.74	0.637565628349127	0.014245036956286
Cox15	no	no	326.62	507.77	0.635903135144862	0.000122756396860834
Nipa2	yes	no	820.56	1275.18	0.635772830644075	0.0383682365860034
Cbr1	no	no	1147.70	1782.67	0.634823196079786	0.000147987109289071
Dab2	no	no	13502.78	20955.07	0.63402982778158	0.0304518421182292
Rab21	yes	no	1509.20	2340.46	0.633170312976953	6.23E-06
Hpcal1	yes	no	3657.28	5662.87	0.630673135866497	3.48E-06
Dynlt1a	yes	no	115.74	179.24	0.629994284751146	0.045394827383978
Gpat3	no	no	18.03	27.56	0.626409668057524	0.0392523450158393
Ttc9c	yes	no	272.58	420.93	0.626153938130929	0.00967442679320626
Ift22	no	no	846.29	1306.66	0.625806830670943	0.00751662088928453
Prdx1	no	no	28104.08	43307.77	0.623866242286063	0.0295186789739962
Uaca	no	no	155.08	239.23	0.623760458670028	0.0170432189939822
Rnf5	no	no	1360.37	2096.04	0.622716823452345	5.38E-06
Nlk	yes	no	242.98	374.41	0.622444449702437	4.71E-06
C3ar1	yes	no	20462.43	31468.40	0.620922611365382	0.00757548164986055
Coa4	no	no	466.84	717.46	0.620622799526462	2.53E-05
Rab5c	no	no	7846.94	12065.23	0.620578332284433	0.00577510683215972
Mvk	no	no	242.80	374.05	0.620432213871308	6.09E-05
Cox5a	no	no	6261.87	9624.67	0.619994557079796	0.0024962690379635
Crlf3	yes	no	1572.98	2416.48	0.619139016632036	0.00818802400706681
Gmppb	no	no	215.69	331.58	0.618556938345752	0.00636396250474658
Ms4a7	no	no	29774.49	45696.53	0.617991697989866	0.0494170067171708
Cd53	no	no	10033.40	15395.15	0.617648500182855	0.00175249472033084
Dhps	yes	no	501.51	770.01	0.617237842384126	0.000147987109289071
Ltbr	yes	no	1114.34	1707.74	0.615462496049601	0.0161527768196193
Atp6v1a	yes	no	9049.92	13863.12	0.615305684588033	0.0115416063098824
Bcl2l2	no	no	511.88	783.73	0.614794920276911	7.32E-05
Dusp1	yes	no	32418.17	49625.61	0.614267371705404	0.0219423199920486
Dera	no	no	966.32	1479.12	0.613331813812772	1.24E-06
Mpp1	no	no	7882.96	12050.15	0.612203086491464	0.0136720701879073
Slc9a3r1	no	no	3913.93	5975.05	0.610287596644708	1.05E-08
Coro2a	yes	no	1737.91	2652.17	0.609874049603565	0.0277719466460544
Chd3	no	no	562.19	857.97	0.609635404344649	0.0351272938506701
Slc39a4	no	no	256.54	391.70	0.608540244078219	0.0100656289545682
Yipf6	yes	no	348.05	530.75	0.608407756855546	0.00191956835401104
Gba	no	no	2315.97	3530.71	0.608380804903972	0.00163726565950657
Trappc6b	no	no	1350.77	2054.76	0.60581058177329	1.22E-09
Zfp207	no	no	659.77	1003.83	0.605216657995724	0.0378526865685153
Kdm8	yes	no	31.42	47.62	0.604164601910818	0.0103600573739941
Grk2	no	no	4558.25	6918.26	0.601834524718486	0.000483982552552649
Snhg3	no	no	573.82	869.25	0.598412516997246	0.0226459440712187
Rab5if	no	no	3414.87	5162.43	0.59617772207374	0.0025851132806565
Capza2	yes	no	7928.33	11983.54	0.595935944336811	0.0200795265163425
Egr2	no	no	4128.69	6236.00	0.595000404964253	0.000606343197108903
Tpmt	no	no	68.05	102.73	0.593384114073953	0.000493308657584333
Ndufc1	no	no	2320.52	3494.01	0.591776451632417	0.000348743433728371
Ikzf1	no	no	865.46	1303.92	0.591387457595958	0.00255154197398001
Selenot	no	no	1944.01	2927.51	0.590615592227355	0.00604519628753525
Sccpdh	yes	no	238.82	359.42	0.590132976101478	0.0210293332115231
Spg7	yes	no	689.63	1035.05	0.586130713644906	3.13E-05
Mien1	no	no	2081.05	3121.41	0.585981259673866	1.72E-05
Tspan14	yes	no	1927.75	2892.39	0.585081801721838	0.00330351519273614
Kcnk6	yes	no	581.62	872.56	0.584960779276775	0.0017572239430132
Snrnp27	yes	no	1284.10	1925.92	0.584883192833698	7.13E-09
Atp6v1d	yes	no	3672.40	5504.89	0.584119733668701	0.000129704807936074
Atp2a2	yes	no	1528.77	2291.00	0.583370787820958	2.74E-06
Ano8	yes	no	191.35	287.21	0.58321905745091	8.96E-05
Rrm2b	yes	no	150.47	225.01	0.582872419617935	4.76E-06
Cd59a	no	no	245.70	367.89	0.582538658868248	0.029020967040484
Dock8	yes	no	1946.16	2913.22	0.582003325384038	0.0124385526530261
Mdm1	yes	no	106.49	158.96	0.581894880885112	8.43E-05
Prrg2	no	no	598.60	896.63	0.581466507456857	0.000971006965444032
Cox6a1	no	no	9279.77	13869.63	0.58001640826687	0.00113354845739864
Bbip1	yes	no	389.96	582.57	0.578929218894174	0.000147843109985408
Mapk9	yes	no	525.29	784.61	0.578434012162859	0.013469603949371
Rab40c	yes	no	252.58	377.81	0.578397578938582	0.00640833804772869
E2f1	yes	yes	497.54	741.58	0.574968744462215	0.000307716320614448
1110046J04Rik	no	no	119.28	176.26	0.574460487024166	0.0096014593482077
Kctd21	no	no	174.80	260.36	0.573795321697143	0.00335493943985774
Psmb7	no	no	3439.73	5113.29	0.57246962773035	3.22E-06
Slc25a25	yes	no	412.86	613.80	0.572410512993336	0.00250901105778021
Atg12	yes	no	946.81	1406.23	0.57079840563107	0.00108435643068767
Dync1i2	no	no	3212.21	4769.57	0.570237114470493	9.63E-05
Pfkm	yes	no	332.11	493.29	0.569415862445734	0.0157523156833106
Tesk1	no	no	868.59	1288.43	0.568934526943812	0.00321718433610571
Inppl1	yes	no	1541.32	2285.66	0.568365022582824	0.000436333578116929
Clptm1	no	no	2127.43	3154.94	0.568352618018269	0.00842070356174574
Gabarapl2	no	no	1877.60	2781.74	0.568238961880698	8.41E-07
Pex16	no	no	327.74	486.45	0.567557312708961	0.00404652201850522
Tex30	no	no	114.85	169.88	0.567104150438559	0.0221819368871794
Ccdc126	yes	no	85.44	126.92	0.565650736936596	0.0306803253110916
Pik3ap1	no	no	11424.09	16905.10	0.565363257415883	0.0419606687554721
Calr	no	no	13747.18	20327.36	0.564243261957728	0.0138604375691362
BC028528	no	no	1989.70	2940.30	0.563363014493413	0.00761987360418815
Dynll1	yes	no	1173.52	1734.14	0.563272820066192	0.00573290876327801
Actr3	no	no	13008.51	19215.75	0.56282869382349	0.0416461711137271
Tmem263	yes	no	52.59	77.53	0.561569378614508	0.0177648945127484
Cwc15	no	no	3402.67	5021.91	0.56149171083395	0.00341056814176419
Pura	no	no	336.43	496.93	0.561461371561623	8.52E-06
Emc7	no	no	2518.32	3714.09	0.561011087197	1.22E-09
3110002H16Rik	no	no	818.19	1206.54	0.560982053015236	1.36E-06
Prnp	no	no	355.53	524.59	0.560356376248634	0.0193502573372764
Ube2m	yes	no	2111.03	3111.75	0.55997368982913	1.13E-07
Cox19	no	no	576.89	850.39	0.559887487527861	0.00127704618201806
Eloc	no	no	893.43	1315.65	0.55832297672913	1.72E-05
Inpp5b	no	no	420.64	619.09	0.557107298680364	0.0448593374401582
Timm10b	no	no	595.76	876.32	0.556214580224472	0.0384262484498315
Bpnt1	yes	no	300.48	441.35	0.554960397716959	1.78E-05
Mfsd8	no	no	184.02	270.57	0.554527811428799	0.00347287783999601
Timm8b	yes	no	1414.35	2075.47	0.55401552352797	0.0182913501231419
Lgals1	no	no	41015.52	60214.79	0.55397536998042	0.0207833297663827
Alg2	yes	no	349.02	511.90	0.55238092514403	0.00682367854001192
Pomp	no	no	4585.35	6723.52	0.552227393694542	4.21E-05
Actr6	yes	no	182.34	266.95	0.552071450146808	0.00513218951214403
Trappc2	yes	no	179.93	262.73	0.551405086635285	0.0160570408381677
Mcat	no	no	140.29	206.20	0.550698377296877	0.0382835047123979
Scand1	no	no	968.40	1419.35	0.550068675733628	0.0392477706060914
Tbc1d10b	no	no	900.38	1317.92	0.549556155584779	0.0106180780489181
Fam89b	no	no	3366.99	4927.38	0.549265627854332	2.47E-15
Cript	yes	no	1619.73	2368.48	0.549069410857171	0.000317500912512997
Stx12	yes	no	2474.66	3620.98	0.548973839122292	0.0470800004147804
Rsph9	yes	no	141.71	206.35	0.548929728421957	0.0274110852479342
Tmbim4	no	no	3142.45	4596.28	0.548571423746022	0.000479393123295431
Ppdpf	no	no	872.71	1276.07	0.547545542098542	0.0171194281631716
Slc31a1	yes	no	2691.87	3934.17	0.547486611807429	0.0273391786585031
Rab6a	yes	no	1161.41	1696.26	0.546930922980125	3.82E-09
Atp6ap2	no	no	4688.12	6847.12	0.546455720044634	2.70E-05
Uba3	yes	no	770.86	1125.29	0.546436699050942	1.80E-08
Vamp8	no	no	6138.27	8966.02	0.546426269328615	0.00342269064388509
Sh3glb1	yes	no	2125.09	3103.46	0.546358476211065	0.000215847614757207
Ptrhd1	no	no	116.56	169.88	0.545211588815478	0.000637344448115864
Atf6	yes	no	1004.81	1462.94	0.541907110711308	0.0357882030058003
Map3k12	yes	no	150.21	218.76	0.541797591744658	0.0341474346885071
Rbm18	yes	no	303.79	442.79	0.541592584262496	0.00422513391884626
Ube2q1	no	no	1661.81	2418.93	0.541366625732806	0.000482496816010442
Ube3a	yes	yes	456.28	664.09	0.541159658163218	0.00063174157179736
Acaa1a	no	no	2033.97	2958.45	0.540367360514685	0.0236061028874739
Pacsin2	no	no	1684.43	2447.02	0.53882484884838	1.04E-05
Znhit1	no	no	964.29	1400.49	0.538818287324347	0.0011387434649354
Asah1	yes	no	9506.70	13811.30	0.538796994080055	0.0233791911383402
Esrra	yes	no	605.01	879.11	0.538447020761728	0.00830497943877149
Tcirg1	no	no	7334.14	10646.72	0.537709123254378	0.00289742262745246
9530068E07Rik	no	no	3824.16	5550.76	0.537621659281319	3.73E-05
Ehbp1l1	yes	no	1459.79	2118.76	0.537310632978367	0.021455690688669
Rad51d	yes	no	75.94	110.39	0.537264837247291	0.00805325806354082
Rap1b	no	no	16440.39	23825.15	0.535226634637385	0.0352732484203157
Dynlrb1	no	no	3816.15	5522.00	0.533522698964168	0.000666160823141319
Slc44a2	no	no	996.39	1441.90	0.533238118220675	0.00898648973519342
Sfmbt1	yes	no	473.46	684.53	0.531651278448823	0.0221819368871794
Arf4	yes	no	6202.29	8963.80	0.531247512237186	0.0270302677171814
Arl8a	no	no	4075.44	5881.66	0.529241080332606	0.0078868746230179
Coq2	yes	no	389.95	562.37	0.526621866928701	0.0334906284524941
Atp6v0e	yes	no	8635.32	12431.03	0.525826483104275	0.0105738838903022
Mrs2	no	no	227.50	327.62	0.525739950588821	0.000485815334562223
Tmx1	yes	no	963.92	1387.24	0.525100563130322	0.000143994023947704
Secisbp2l	yes	no	1260.49	1813.92	0.524996855626581	0.0154133283877812
Ugdh	no	no	1386.37	1994.38	0.524807105784853	0.0191083248941377
Abcd1	no	no	2120.80	3050.91	0.524422981831748	0.00014272918899004
Uqcrq	no	no	1106.21	1590.34	0.524058096644487	0.0324687477801925
Mdh2	no	no	3774.27	5423.82	0.523345037974465	0.000369841984967093
Pdhx	yes	no	270.89	389.04	0.522518267219883	0.000452095808817069
Cyth2	yes	no	995.80	1429.62	0.522159650657465	2.78E-08
Tmed8	yes	no	234.96	337.32	0.522078775596754	0.000119665278447756
Casp9	yes	no	459.28	659.66	0.521481497387222	0.00023033710076382
Ssc4d	no	no	60.69	86.95	0.52140792077323	0.0486678539915736
Cfl1	no	no	42239.39	60551.74	0.519550539451576	8.88E-06
Abhd16a	no	no	893.03	1279.97	0.518694786206842	0.014720756855681
Gon7	no	no	124.04	177.57	0.518641102606046	0.0135515858864652
Plekha3	yes	no	396.42	567.51	0.51862682657041	0.00212637659744052
Aco2	yes	no	3325.03	4762.58	0.518544013613596	0.000237931673419073
Ndufab1	yes	no	315.64	451.81	0.517549849671497	0.000864950059792902
Stom	no	no	7453.04	10668.07	0.517460350754959	0.0006066665532895
Acp2	no	no	3430.45	4906.58	0.516268765084621	0.0439010424363711
Atp6v0b	yes	no	13613.38	19470.14	0.516192568944567	3.81E-06
Pomgnt1	yes	no	400.42	572.56	0.515438047656753	1.91E-07
Pi4k2a	no	no	1399.93	1999.58	0.514143850177853	0.0165824615140509
Katnal1	yes	no	103.48	147.81	0.513178309959742	0.000564533330118135
Mrpl41	yes	no	157.63	224.76	0.512213441724022	0.0493043637332163
Commd5	no	no	349.72	499.90	0.511855374519348	0.000338314009783789
Polb	no	no	1116.49	1591.60	0.51127880984718	0.0167271041117666
Cndp2	no	no	10428.57	14861.60	0.511040007606042	0.018322824470908
Trappc4	yes	no	1327.93	1890.24	0.510568609017877	1.54E-05
Arfip1	yes	no	581.83	828.92	0.509970954389699	0.000119520829093777
Hsbp1	no	no	3533.85	5030.36	0.509428102973858	0.00061362213454367
Dync1h1	no	no	1387.94	1975.68	0.509345172816424	0.027187249104873
Plekhf2	yes	no	300.38	427.46	0.508621207570211	0.0466694170031876
Dhcr7	no	no	267.68	380.90	0.508583641113577	0.0358377414127426
Tlr13	yes	no	4933.10	7016.61	0.508295574104376	0.0315283954246555
Smim14	yes	no	2735.97	3888.35	0.507065699841889	0.000766309248715098
Phtf2	yes	no	291.37	413.26	0.505620251624788	2.31E-09
Srp14	yes	no	4552.66	6458.38	0.505085796198798	2.90E-07
Aip	yes	no	1500.39	2127.06	0.503971260036118	2.38E-06
Stambp	no	no	336.37	477.30	0.503234964888911	3.81E-08
Ubfd1	yes	no	289.88	410.93	0.502366000235153	0.0266257853164154
Cdipt	no	no	2076.14	2937.30	0.50028784261595	0.000906243601032926
Fgd4	yes	no	580.07	820.08	0.499665371804237	0.0154278823289471
Rex1bd	no	no	1035.10	1462.07	0.498754179674278	0.00591491245078641
Prorsd1	yes	no	275.61	389.92	0.498348752369635	0.0105842446089636
4921524J17Rik	yes	no	141.34	198.96	0.498339062987726	0.0109829491862136
Arl2	no	no	769.15	1086.08	0.498149902078029	0.0439010424363711
Zfp952	no	no	74.79	105.90	0.497720499485496	0.00448737760269455
Slirp	no	no	2413.01	3408.04	0.497358478988343	0.0148058452980071
Tmem129	no	no	242.31	342.22	0.497330863507852	0.000523988859202481
Tspyl4	no	no	111.31	157.25	0.496719410999259	0.00317380456575465
Ppp3r1	yes	no	1973.98	2785.04	0.496569349896536	3.75E-05
Ankrd40	yes	no	934.40	1316.35	0.494749287161355	4.62E-07
Emc9	no	no	334.47	472.13	0.49361204910099	0.00106091204702873
Gm4285	no	no	169.32	238.11	0.492954066665694	0.00192526476859447
Crat	no	no	803.85	1130.67	0.491803561344563	1.99E-06
Ywhag	yes	no	3763.27	5289.11	0.49101763297052	1.30E-05
Tefm	yes	no	161.07	225.90	0.490640695582147	0.00112703666965772
Atp6v0a2	no	no	395.52	555.55	0.489906839676237	0.00901455367391676
Dnajc14	no	no	807.92	1134.58	0.489214741901841	4.47E-07
Zcrb1	yes	no	1380.42	1935.68	0.488485483881835	1.33E-05
Spop	yes	no	1920.09	2691.44	0.487299794423674	0.0112943185374382
Fam20b	no	no	680.77	954.12	0.48668616797283	9.85E-08
Timm29	no	no	288.84	405.13	0.486469824638219	0.0259180670317071
Slc25a11	yes	no	2736.91	3834.96	0.486296226524003	6.63E-05
Gmfb	yes	no	1526.55	2136.46	0.48499090947423	0.000707943058815736
Coa3	no	no	1760.62	2462.72	0.484384401655277	1.30E-06
Fxr2	yes	no	831.04	1162.30	0.483973581402133	1.87E-09
Slc26a6	no	no	92.41	129.55	0.482474601601665	0.00420534031843842
Ccz1	yes	no	1580.35	2207.72	0.482197308656257	9.09E-06
Spats2	no	no	222.10	310.70	0.481716411152965	0.0345131645677089
Nbr1	yes	no	1906.73	2660.98	0.480688145701255	2.06E-05
Tm2d1	no	no	914.07	1273.19	0.479894005706848	0.000117950500299444
Rnf214	yes	no	378.04	526.95	0.47876804956281	0.0061118818778126
Ten1	no	no	1255.11	1747.45	0.477802548611806	5.87E-05
Rnf139	yes	no	280.95	391.34	0.477353159912146	0.0248384479175792
Lamp1	no	no	50757.27	70594.68	0.47594021003109	0.0010686594912987
Mrpl49	no	no	294.55	409.99	0.475330654021994	0.0230658528450576
Pigg	no	no	197.31	273.78	0.474080628061352	0.00716999233531979
Sec13	no	no	2094.85	2909.75	0.473816915961959	0.000564533330118135
Arpc1b	no	no	22511.42	31243.82	0.472892995645229	6.39E-06
Pcbp4	no	no	188.69	261.96	0.472209563614912	0.0237057109359157
Spcs1	yes	no	3867.97	5360.77	0.471494522294525	3.00E-08
Cops9	no	no	3211.73	4450.97	0.471416242437769	0.000903779531733481
Dnal1	yes	no	28.13	39.10	0.471298824753757	0.0435116980078414
2010107E04Rik	no	no	2787.14	3860.13	0.47064956106901	0.00475267614077736
Gba2	yes	no	209.17	290.01	0.470470144318088	2.84E-05
Yipf4	yes	no	1134.73	1571.30	0.469351742136765	3.11E-07
Pin1	yes	no	310.35	428.91	0.467899131577998	7.64E-05
Adipor1	no	no	4939.28	6828.72	0.467367901220317	0.00471008558002707
Ifngr2	no	no	3576.52	4944.41	0.467165413545862	0.0106180780489181
Dnm2	no	no	2069.59	2859.85	0.466446950298598	0.00445833106807868
Slc30a9	yes	no	651.87	900.04	0.465911744431324	1.31E-09
Nmt1	no	no	1492.33	2060.28	0.465330107661042	0.00197668288373122
Ufd1	no	no	848.32	1169.71	0.464383616004129	1.20E-07
Cdc42	no	no	12455.94	17180.40	0.463936073427862	0.00010786424505076
4833439L19Rik	no	no	1199.61	1654.16	0.46389299983529	6.66E-05
Tma7	no	no	4050.28	5582.96	0.463419149274628	7.72E-06
Stim2	yes	no	268.69	370.61	0.463408592636135	0.015616254006599
Akap17b	no	no	33.54	46.19	0.463040591230187	0.0319445438940921
Bloc1s6	no	no	555.17	765.01	0.462326024726698	0.015012029813124
Pdcd2l	yes	no	430.78	594.42	0.462269788326078	2.12E-05
Tnpo2	yes	no	598.91	824.66	0.461849177102606	0.000583077129454557
Reep5	no	no	2530.01	3484.06	0.461615614740194	8.43E-05
Lamp2	no	no	5577.98	7680.70	0.461493327041172	0.02328002092555
Atp5k	no	no	5216.09	7175.88	0.46111214236368	0.0054425991777817
Tmx2	no	no	668.72	920.22	0.460017277101597	0.0439010424363711
Ak6	no	no	400.22	549.26	0.459823180236088	0.0107320809113595
Lamtor5	yes	no	2264.59	3111.30	0.458555600076182	0.000259685711730379
Ppia	no	no	23534.28	32337.86	0.458529666102507	0.0165323660692694
Ncf1	yes	no	13123.37	18020.92	0.457530836122888	0.00618841833801215
Mms19	no	no	545.82	749.43	0.456641572064013	0.0181129582186433
Atp5b	no	no	10459.97	14344.79	0.455726449493225	0.00442413219387585
Arf1	no	no	8759.98	12014.38	0.455711897337021	5.86E-05
Dlg4	yes	no	211.01	289.59	0.455245879764867	0.00022428117562797
Bloc1s4	yes	no	293.00	401.82	0.455127884684185	0.000285248989101731
Ptpmt1	no	no	1030.78	1410.97	0.453979538817694	7.28E-05
Copz1	no	no	2906.62	3981.57	0.453853520081303	0.0149190723270862
Snx5	no	no	11503.02	15752.96	0.453576857067378	0.0281499177623982
Tmem128	no	no	910.53	1246.93	0.453413312929092	0.0193502573372764
Vdac2	no	no	5708.34	7814.83	0.453334761132775	0.0127113323657145
Arpc3	no	no	25360.73	34720.62	0.453143756820417	0.0404767046882244
Tmem230	no	no	847.75	1160.86	0.452736258251429	0.00070777702873551
Slc2a8	no	no	466.97	638.80	0.45175387361033	0.0227312075311186
Vbp1	yes	no	756.22	1033.52	0.451738071532227	0.00313028605393619
Akirin1	no	no	2176.09	2975.54	0.451384585272499	0.00985909304065514
Tmem50a	no	no	10183.02	13922.82	0.451194002915301	0.0352116239396779
Mrpl28	no	no	1522.39	2081.51	0.4505864040625	0.0165548294977769
Madd	yes	no	1216.01	1661.86	0.450471621075228	0.000276578299393092
Bloc1s3	no	no	290.10	395.64	0.448948731233688	0.0362646053551078
Dync1li1	no	no	1211.61	1652.10	0.448039059781539	5.10E-06
Pdcd10	no	no	1183.74	1614.52	0.447888464908942	0.0215966644592825
Nub1	no	no	2099.83	2862.21	0.446636398474682	0.00146298965180874
Skap2	no	no	5398.67	7356.38	0.446445608736294	5.57E-05
Rab11a	yes	no	2526.13	3440.15	0.445873586248404	6.90E-05
Selenof	no	no	6066.12	8261.51	0.445787871547318	0.0478260857921027
Pptc7	yes	no	298.20	406.13	0.444554775023546	4.68E-06
Ahcyl2	yes	no	571.29	776.54	0.442820212935608	4.57E-05
Chst12	no	no	1218.65	1657.27	0.442784828886895	3.56E-05
Nedd8	no	no	6468.23	8785.88	0.442309520076624	4.92E-06
Eif4ebp1	yes	no	1509.09	2049.81	0.44224657857716	0.00140627613169407
Hltf	yes	no	405.71	551.39	0.442156942487212	0.00650318422985594
Foxk2	yes	no	282.89	384.62	0.441874510348954	0.00297445550928894
Stradb	no	no	405.66	550.38	0.440395569649434	0.0104144758330961
Gskip	yes	no	371.14	503.20	0.440317685766612	0.0037097309373351
Dtd2	yes	no	101.00	137.34	0.440263953103656	0.0230084244288577
Wdr44	no	no	305.81	414.77	0.439012535753619	0.0226387880249777
Gatad1	yes	no	779.32	1055.13	0.437880513669808	0.000448540067248502
Trim8	no	no	1124.97	1523.58	0.437237849258378	0.0131555217962508
Smpd1	no	no	630.32	853.54	0.436805347710581	0.0181651372386826
Plpp6	yes	no	174.83	236.81	0.436710721943421	0.0484309676921039
Ric1	yes	no	444.09	601.09	0.436608816166636	0.0162338802796097
Sdhb	no	no	4349.17	5882.86	0.436213656565208	2.06E-05
Hps3	yes	no	431.24	583.65	0.436101795544934	0.0215966644592825
Mttp	yes	no	39.67	53.45	0.435578222350175	0.0377109118175153
Ube2l3	no	no	2674.80	3616.34	0.434883531985014	1.15E-05
Aes	no	no	8221.58	11109.15	0.434376223551384	0.0154416138429003
Ddx24	no	no	1784.62	2411.58	0.434253738713855	0.00107562257585791
Pnpla2	yes	no	1979.63	2674.41	0.434185277954746	6.68E-09
Insl6	no	no	585.33	789.64	0.433555138486093	0.0352070504912086
Vta1	no	no	1345.51	1817.60	0.433472172776007	0.000255534012535915
Smim13	yes	no	241.79	326.32	0.433113147644084	0.00327164466342667
Fam58b	no	no	188.28	254.95	0.432784679344943	0.0375283503070831
Plekhm1	yes	no	892.22	1204.06	0.432106720211908	0.0229516235228761
Gdpd5	yes	no	305.75	412.48	0.431472343596848	0.00219410959175651
Grb2	no	no	5488.89	7400.60	0.431062560961776	0.0193502573372764
Fis1	no	no	2802.43	3778.84	0.430937779356116	0.00727526357086734
Pdzd11	no	no	1012.97	1364.55	0.429568849124155	0.0104864060887903
Pex19	yes	no	928.25	1250.39	0.42913666540809	1.42E-07
Mrpl18	no	no	1112.74	1494.36	0.42663448970778	0.00833876534205743
Rbx1	yes	no	1324.71	1779.25	0.425760408680634	6.15E-05
2310022A10Rik	no	no	999.57	1342.55	0.425380520060456	0.044234203186493
Mfsd14a	no	no	924.25	1240.62	0.425280357726471	0.000223791006211601
Slc30a5	yes	no	841.20	1129.84	0.425278518682682	0.00105796069503989
Ndufa3	no	no	6144.31	8245.38	0.425121060570457	0.00133611546749934
Tbcb	no	no	1453.23	1949.23	0.424178746582269	0.00474440508731189
Mcur1	yes	no	685.57	919.83	0.423729176658275	0.039085986467458
Ropn1l	no	no	481.23	644.18	0.42294540447842	0.00578785544597652
Rab1b	no	no	3942.57	5285.60	0.422720345800795	1.27E-16
Arl6ip1	no	no	5907.15	7916.44	0.422332158136494	0.0175924662248055
Psmc3	no	no	2664.82	3569.47	0.42168246791985	3.47E-05
Mrpl57	no	no	232.31	311.03	0.421503810285402	0.0216433091990175
Tgfb1	no	no	8272.53	11070.01	0.42017292676985	0.00275025339886267
Rnf115	yes	no	1709.98	2287.81	0.419748850517454	0.0277934800600886
Ocrl	no	no	567.21	758.74	0.419388742344478	0.0421955569885656
Selenok	no	no	4046.91	5410.01	0.41899001638355	0.000583077129454557
Ctsb	yes	no	192191.61	256921.96	0.418787144312762	0.000377120497529172
Arf3	no	no	3162.64	4228.08	0.418745531739218	0.00142449405284562
Chchd2	no	no	4177.29	5580.79	0.418259939539905	0.000958583233584202
Ppme1	yes	no	612.69	818.60	0.417500314633238	0.000311651856616606
Atp6v1b2	no	no	9814.63	13106.64	0.417360617184216	0.000215610854655529
Rbmx2	yes	no	100.66	134.86	0.417332136571546	0.0145416715321066
Slc35a5	yes	no	403.09	538.23	0.416618629990096	0.0020572603459438
Tpgs1	no	no	642.92	858.61	0.416131724029888	0.0300247240975069
Atp6v1h	yes	no	2278.23	3039.41	0.416103124265769	0.00206023536810238
Agap3	yes	no	689.46	920.04	0.415698921231465	0.0352116239396779
Pcgf3	yes	no	365.46	487.24	0.415585411558372	0.0279786009157562
Calm3	no	no	3062.16	4081.27	0.414742066340825	0.000213495291706911
Kcnab2	yes	no	1537.42	2048.52	0.414158798150761	0.000614021042882649
Tgds	yes	no	265.79	353.50	0.413269925282276	0.00608569352778544
Rps6ka3	yes	no	959.19	1277.13	0.412936011837137	0.0377110548564718
1600002K03Rik	no	no	462.73	614.46	0.412558516768179	0.00765680710819053
Cers2	yes	no	5105.16	6794.01	0.412240975461601	0.00297236782729826
Kif5b	yes	no	1571.93	2091.23	0.41193355534449	0.000107987654561726
Inpp5f	yes	no	269.16	358.22	0.411632087425784	0.0358870626794074
Btbd10	yes	no	339.87	451.79	0.411451780956902	0.00128755800910858
Scamp1	yes	no	690.56	918.53	0.4111454527965	0.0184996608082884
Ppp1r9b	no	no	1829.33	2432.04	0.410684814636036	0.0315416908608404
Fkbp2	no	no	1485.92	1974.72	0.410338450287208	0.011473311308905
Clta	no	no	7993.15	10621.68	0.410110058198265	0.0429253392515274
Cops7b	no	no	167.61	223.11	0.409730063746943	0.0169837918809849
Smim15	no	no	1147.07	1522.24	0.408647324611156	3.81E-06
Ppp1r21	no	no	1090.03	1447.25	0.408510933993918	0.030278789396593
Cenpj	no	no	118.36	157.31	0.408230752473912	0.0469939715856127
Tlr6	no	no	278.78	369.92	0.408023384215679	0.0155915790361591
Cant1	no	no	1035.68	1374.07	0.407452216765581	0.0316791580290681
Sh3bgrl	no	no	4255.93	5644.50	0.407440996970851	0.014855599004889
Ostf1	yes	no	6065.91	8046.19	0.407440370562791	0.000181279129190495
Isca2	no	no	1074.86	1423.88	0.407038659966495	0.00127826980265726
Itpa	no	no	465.60	618.10	0.40681770299323	0.04053013750964
Acot8	no	no	338.81	450.09	0.406213344203984	0.0411177169309621
Pdcl3	no	no	922.08	1221.36	0.405827735926671	3.19E-06
Rnf14	yes	no	1299.65	1720.73	0.405115036676013	0.0109947682261202
Zc3hav1	no	no	2310.41	3059.30	0.405017383491862	0.0040541604692863
Slc25a17	yes	no	1262.17	1670.58	0.404972249522441	1.82E-07
Tsg101	no	no	1364.67	1804.74	0.403819149037101	0.000319706414114292
B3gnt3	no	no	714.75	945.59	0.402983104170878	0.01149486583519
Cox5b	no	no	5467.93	7228.59	0.402843661315034	0.00609138157944399
Fam214b	yes	no	1505.34	1989.59	0.402432620417595	0.000155895650945574
Calm1	yes	no	8480.45	11196.08	0.400822483394749	0.0236607618987605
Golga2	yes	no	918.41	1212.41	0.400789630730124	1.17E-05
Bad	no	no	721.72	952.49	0.399132776600589	0.000175762324608098
Tle4	yes	no	633.43	834.28	0.396952735221223	0.0441359792252397
Tpm3	no	no	7220.69	9506.23	0.396697106803354	0.0244177728502796
Snx13	yes	no	730.33	961.45	0.396637652007056	0.000253110905624553
Tmf1	yes	no	337.86	444.42	0.39631849791561	0.0019804288413729
Itgb1	yes	no	7753.89	10201.40	0.395817998069679	0.00629319956231393
Slc25a5	no	no	6806.55	8946.80	0.394353214170305	0.0451933824121138
Cnot8	yes	no	625.71	822.72	0.394026987455555	0.000515201949129842
Dscr3	no	no	1494.79	1964.14	0.393724661639189	5.68E-05
Ndufa13	no	no	2321.52	3048.76	0.393671607222092	0.0170300123537844
Dmac1	no	no	2025.84	2660.22	0.392539610902179	0.0106287117031865
Ndufa11	no	no	410.07	537.76	0.392074224185698	0.0236607618987605
Mrpl20	yes	no	1198.32	1570.71	0.391605477842859	0.0435212242681393
Dlat	yes	no	380.37	498.60	0.391120799985965	0.0177208805932112
Pank3	yes	no	414.98	543.91	0.391087318052843	4.08E-05
Psma4	no	no	3346.63	4388.57	0.390918474440275	0.00633934210422579
Atg4a	no	no	369.62	483.60	0.389808186362835	0.0131597476155741
Atp5f1	no	no	4034.45	5283.34	0.389355297350744	6.71E-05
Gnb1	no	no	5522.27	7231.44	0.389033518373438	2.26E-05
Myl12a	yes	no	6049.31	7913.17	0.387588920062466	0.0259547552280396
Cyc1	no	no	1654.12	2162.96	0.387370691740921	0.0106924569358391
Cdk5	no	no	792.92	1036.78	0.387186442571148	1.56E-05
Slc25a14	yes	no	84.07	109.79	0.38704273909122	0.0373728914961386
Ndufa4	no	no	6181.38	8078.04	0.386062142219753	0.00271752228588014
Pnkd	no	no	210.85	275.33	0.385970780901562	0.0213308329167492
Myo5a	yes	no	3448.91	4505.90	0.385669721271634	0.0350821076273778
Hspb11	yes	no	414.72	540.80	0.385668381831935	0.0220148091572695
Gnb2	no	no	7295.49	9521.21	0.384044824516578	0.00374100820743799
Timm22	yes	no	181.82	237.75	0.383911886508056	0.00208928222938539
Tmem167	yes	no	190.32	248.28	0.383701313403016	0.00632224391792014
Cog4	no	no	824.75	1076.11	0.383638969481782	0.0288151208837124
Rnf41	yes	no	545.73	711.35	0.38169374756219	1.49E-07
Rpa3	no	no	306.51	398.84	0.381370630555719	0.0396273570467264
Gosr1	yes	no	646.46	842.22	0.38127690828465	0.00674059041887146
Creb3	yes	no	1269.48	1653.36	0.381259707506829	0.00982327221075211
Camta2	yes	no	1294.99	1686.95	0.381149565860496	0.00261648751680754
Apeh	no	no	867.29	1130.37	0.381069503956488	3.19E-06
Letm1	no	no	320.52	417.19	0.379880431514927	0.00545210311288641
Nudt3	yes	no	660.40	859.16	0.379681639939153	0.0061441351145421
Tmem55a	yes	no	718.48	934.49	0.379059209151807	0.00881437845195656
Dnajc17	no	no	248.79	323.90	0.378526429391513	0.0376955604389657
Mospd1	yes	no	304.29	233.26	-0.382108054921471	0.0363029734181042
Kdm5d	yes	no	253.67	194.64	-0.382115570796845	0.0150864066007221
U2af1	no	no	1364.14	1046.36	-0.382546750541132	2.23E-05
Rpl22	no	no	2823.00	2163.21	-0.383678786955521	0.0114797002032853
Ift74	no	no	167.58	128.17	-0.384433841230127	0.0368521975789268
Pogz	yes	no	208.57	159.85	-0.385055994371887	0.0159168537163432
Wdfy4	yes	no	1008.91	772.53	-0.3853422209781	3.21E-09
Map3k4	no	no	221.71	169.69	-0.385744466760643	0.00806752861068269
Ice1	no	no	316.72	242.09	-0.387788796951338	0.00663711458265513
Cyb561a3	no	no	671.17	512.76	-0.387945210740387	0.00464272813220674
Gng10	yes	no	1195.37	912.26	-0.388420560050556	0.0015631825233053
Man2c1	no	no	964.44	736.47	-0.388857072910701	0.000500864563280055
Dglucy	no	no	949.75	723.86	-0.391101313856131	0.0100330907822002
Rpl5	no	no	6928.23	5281.39	-0.391395956536725	0.0390604161443562
Zfp628	no	no	150.05	114.65	-0.391648111672366	0.00173041016656307
Naa40	no	no	589.53	448.98	-0.392526151288796	0.00273170047145902
Ylpm1	no	no	311.18	236.92	-0.392750224968756	0.00200159421562822
Mknk2	no	no	2890.58	2201.44	-0.392796668062791	0.0159168537163432
Polr2e	no	no	1457.52	1109.21	-0.392912972557086	0.0395023469463502
Ptbp1	yes	no	4055.09	3086.23	-0.393681573834808	5.59E-06
Hps1	no	no	454.35	345.56	-0.394336446953606	0.00030081529095352
Srsf11	no	no	1140.46	867.07	-0.395532198598642	0.0383682365860034
Pex1	yes	no	153.15	116.16	-0.396788471605426	0.0282219867514703
Smc5	yes	no	368.47	279.83	-0.396973198645912	0.0018743509621446
2210408F21Rik	no	no	198.71	150.55	-0.399000927870663	0.046488305501607
Xpo4	no	no	209.47	158.56	-0.399509048280016	0.0419606687554721
Reps1	no	no	777.53	588.70	-0.400512877379675	0.011819161574475
Rps3a1	no	no	22087.52	16730.86	-0.400617151345134	0.0127113323657145
Hook2	no	no	331.30	251.26	-0.400905786827572	0.0302935024463077
Zbtb44	yes	no	119.09	90.28	-0.401048112426452	0.0129834709831092
Zfp160	yes	no	86.86	65.75	-0.401337920551625	0.0228899829966067
Snrnp70	yes	no	1905.05	1441.85	-0.402112122844781	0.0193502573372764
Kdm5a	yes	no	446.56	337.99	-0.402121096058726	0.0113450244655118
Cwf19l1	no	no	70.95	53.54	-0.402508093099988	0.0070167365032117
Nup85	no	no	412.69	311.65	-0.403520915689769	0.0310554014040957
Fam168b	no	no	2392.12	1808.39	-0.403631688387721	0.0236451921916106
Pfas	yes	no	140.82	106.35	-0.404244715270923	0.0382460512034173
Carm1	no	no	431.02	325.91	-0.404586614940104	0.00661944977587174
Pdk1	yes	no	382.10	288.32	-0.405066670598586	0.0174592130704999
Mga	yes	no	254.09	191.80	-0.40535107220882	0.00173080953251743
Mccc2	no	no	273.21	205.95	-0.405783769578105	0.0183504670582537
Smyd4	no	no	88.27	66.53	-0.406181400907854	0.0403154437957059
Josd1	no	no	406.41	306.59	-0.406328530178402	0.0051338233031481
Yeats2	yes	no	152.73	115.12	-0.406355963712375	6.71E-05
Senp6	yes	no	388.11	292.86	-0.406541645682477	0.00275025339886267
Lyrm4	no	no	238.22	179.93	-0.406717430279135	0.0130593517521071
Hnrnpa0	no	no	973.65	734.79	-0.406736915101823	0.0152283628475435
Ipo11	yes	no	250.26	188.53	-0.407157622244896	0.0301406665263361
Endog	no	no	131.49	99.34	-0.40815559888561	0.0486942017584502
Kdm3a	yes	no	426.24	321.35	-0.408206571566654	0.00682516377887897
Ccnt1	no	no	951.92	716.05	-0.41055649414628	0.0297061972334523
Ndrg3	no	no	877.26	659.61	-0.410832196675454	0.0035448615445164
Rpl3	no	no	15995.98	12029.77	-0.411028691838834	0.0315283954246555
Zfp646	no	no	175.46	132.01	-0.411804304268991	0.0382835047123979
Mettl14	no	no	213.80	160.53	-0.412023544737897	0.0106532200371242
Ttbk2	yes	no	86.71	65.10	-0.412899545142522	0.03672671515639
Pik3r1	no	no	1065.35	800.12	-0.412935584482952	0.0489428111200665
Ubn1	no	no	801.26	601.64	-0.413528294756068	0.0350271384162098
Msantd2	no	no	144.25	107.86	-0.415606937352465	0.0173199723262829
Mettl3	no	no	243.79	182.35	-0.416327213676096	0.015614768276951
Tcf3	no	yes	356.92	267.50	-0.417340595355802	0.00236799686173513
Invs	no	no	112.92	84.40	-0.418522368286337	0.00661944977587174
Bag5	yes	no	338.33	252.55	-0.418905742244474	0.00946967326289734
Adat2	no	no	104.06	77.99	-0.419121449689563	0.0342346277084347
Rbm15	no	no	326.26	243.57	-0.419435980295906	0.00114477611520876
Nol12	no	no	224.49	167.69	-0.419510911213575	0.0175428321878897
Fbxo34	no	no	561.14	419.51	-0.419549820304229	0.0137024923621672
2310033P09Rik	no	no	469.44	351.11	-0.420564379391978	0.0102849035326674
Phf14	yes	no	318.52	237.77	-0.421950713479701	0.0160570408381677
Pold4	no	no	411.58	306.26	-0.422892564572647	0.0405148481555636
Zfp871	yes	no	343.04	255.74	-0.423158064114732	0.00751662088928453
Snapc4	no	no	107.02	79.83	-0.423360855801934	0.0277934800600886
Nudcd2	no	no	586.63	436.96	-0.423372423246541	0.0299105150080968
Trim28	no	no	1093.18	814.79	-0.423764611781467	0.0167174815351468
Aaed1	no	no	990.28	737.17	-0.42382816099204	0.0273166263559063
Cplane1	no	no	107.10	79.86	-0.424458740346023	0.000574995658137847
Zfp217	yes	no	375.37	279.66	-0.425211246367864	0.0176373283960282
Cwc22	no	no	359.32	267.36	-0.425585059270409	0.00135918764059183
Mbtd1	yes	no	437.95	325.83	-0.426490609913154	0.0331709330287704
Slc38a2	yes	no	1393.08	1036.14	-0.426799975742006	0.0222359119767015
Trmt13	no	no	51.05	37.95	-0.427019655364163	0.0492465086884082
Dnajc21	no	no	275.99	204.40	-0.428582318776386	0.00568342565707268
Fancl	no	no	225.22	166.92	-0.428801990836003	0.00123336544944217
Stk10	no	no	808.93	600.81	-0.428901994729642	0.0152283628475435
Nop14	no	no	415.93	308.70	-0.429133437420518	0.0451261457906974
C5ar2	yes	no	165.96	122.93	-0.430171008515053	0.0238347700395192
Plpp2	no	no	549.66	407.59	-0.430267182828914	0.000632030096082061
Numa1	no	no	1773.57	1316.13	-0.430349423395039	0.0194132404656987
Akap7	no	no	183.66	136.02	-0.430481351472208	0.0138604375691362
Pkd2	yes	no	360.20	267.08	-0.430503136564292	0.0330467757301612
Zfp704	no	no	174.33	129.25	-0.431504629058706	0.0280610670882646
Ubr1	no	no	213.68	157.95	-0.434454345200783	0.00393131584088539
Ythdc1	no	no	937.33	693.24	-0.43544902753646	0.0294428985085918
Tspyl2	yes	no	312.47	231.00	-0.436358228746115	0.0462601333627689
Nsun2	no	no	601.72	444.25	-0.436889338993976	0.0223748776963243
Pde2a	no	no	279.14	206.05	-0.437175115978593	0.03672671515639
Zbtb37	no	no	55.68	41.31	-0.43723094716608	0.0207824720550786
Zfp948	no	no	162.26	119.38	-0.437806300040411	0.0113478135459706
Supt20	no	no	722.48	533.08	-0.438887015443629	7.21E-06
Gas5	no	no	2596.50	1914.27	-0.439039260152007	1.72E-05
Farsb	yes	no	747.03	550.72	-0.439822895745684	0.000679501843498544
Nfat5	yes	no	481.79	354.95	-0.440655113257203	0.000591569895969353
Hemk1	no	no	125.46	92.26	-0.441872754682652	0.0437422953213508
Mios	no	no	149.98	110.35	-0.442106501784734	0.0332428947276332
Uap1	yes	no	575.15	423.17	-0.442202000321449	0.00923245434293023
Spata5	yes	no	100.18	73.73	-0.4430562426406	0.00305891849296477
Sfpq	no	no	2198.98	1616.86	-0.443326165438072	0.00526592332500928
Zdhhc8	no	no	207.65	152.51	-0.444035216633741	0.0256017863149987
Dsel	yes	no	111.56	81.83	-0.444102848044105	0.0383682365860034
Miip	no	no	477.65	350.86	-0.445152542270932	0.0224145341225149
Atic	no	no	566.36	415.56	-0.445187597620537	0.00591491245078641
Pms1	no	no	67.34	49.24	-0.447228524585541	0.0420156468904867
Lca5	yes	no	78.48	57.66	-0.447456451562474	0.0488954110287502
Zfp275	no	no	377.47	276.12	-0.450415490273766	0.0434033768624557
Paics	no	no	2004.15	1465.85	-0.450885221425526	0.00061362213454367
Ankzf1	no	no	210.35	153.88	-0.451778607633753	0.00577510683215972
Shmt2	no	no	340.19	248.59	-0.452455356745632	0.0337586567990035
Trp53inp1	yes	no	977.40	713.58	-0.453718295043766	0.0469717246216082
Kat6b	yes	no	179.87	131.39	-0.453905926685082	0.00165742256970603
Ift122	yes	no	243.24	177.37	-0.454328056041687	0.0150059101865224
Sun2	no	no	1477.81	1077.11	-0.456117497513868	0.00843252400620369
Fam216a	no	no	202.83	147.36	-0.457046606415461	0.0483058545579012
Mafb	no	no	1930.62	1406.50	-0.457193071808369	0.0384886976847733
Mrrf	yes	no	201.46	146.28	-0.458281554661353	0.00650318422985594
Zkscan1	no	no	97.54	70.96	-0.458432874595095	0.00632269730547486
Ubap2	yes	no	783.87	570.22	-0.458611204042594	0.0364559459718664
Trim39	no	no	96.43	70.38	-0.458778085781457	0.0295186789739962
Trmt11	no	no	100.60	73.12	-0.458900177988083	0.0111775432422796
Wdr60	no	no	117.26	85.13	-0.459085138343298	0.0188468489847302
Hsp90aa1	no	no	3391.02	2463.08	-0.460978802698976	0.00424470672165209
H2-Ke6	no	no	861.87	626.75	-0.461155294688834	0.0306233237307666
Safb2	no	no	1066.04	774.47	-0.4613486588692	5.04E-08
Atg2a	no	no	849.57	617.02	-0.461609163258079	0.0270302677171814
Thoc1	no	no	339.08	245.75	-0.46278897723337	0.00316094107121146
Tbrg1	no	no	1419.19	1028.32	-0.463760959884371	0.0215036335719118
Ptpn23	no	no	2001.01	1450.66	-0.463847331826136	0.00236799686173513
Cdk4	no	no	2433.93	1763.84	-0.464215087183306	0.00577510683215972
Ddx10	yes	no	309.94	224.49	-0.464273286847391	0.000192262729235475
Srsf6	no	no	1492.88	1081.83	-0.464749263461285	0.000111350954897896
Wdr55	no	no	395.86	287.22	-0.465088168888553	0.000865876561350989
Endov	no	no	82.68	60.05	-0.466534244763917	0.0179047632555953
Khk	no	no	396.63	286.82	-0.466895066608227	0.0306563955817725
Top2b	no	no	922.62	667.46	-0.466980287063708	0.00135700107730184
Lrrfip1	yes	no	2211.30	1598.96	-0.467588011178817	0.0419557030796876
Rabl2	no	no	165.41	119.56	-0.468062550782671	0.00418369801074359
Zfp111	yes	no	33.68	24.25	-0.46841669264454	0.0261666605264578
Tatdn3	no	no	319.50	230.44	-0.468613939892237	0.000553731729556946
Tmem131l	no	no	587.20	424.04	-0.469325218913471	0.00394118725112105
Zbtb17	no	no	417.90	301.79	-0.469691585726078	0.000192262729235475
Zmiz1	yes	no	3181.31	2296.13	-0.470353599034459	0.00194663831866848
Pdk2	no	no	345.87	249.75	-0.470464702484585	0.0358870626794074
Zfp512b	yes	no	212.41	153.49	-0.470587892891161	0.0015631825233053
Map3k15	yes	no	107.06	77.39	-0.471271898213126	0.0248293245399557
Hnrnph1	no	no	2193.58	1580.32	-0.472856947126464	0.00662807375592204
Ankrd16	no	no	180.27	129.84	-0.473625471275071	0.00117967705686441
Nat10	no	no	180.79	130.26	-0.473856531611263	0.00507150916167865
Zmym5	yes	no	283.17	203.62	-0.474217031498119	3.08E-06
Srbd1	no	no	166.50	119.71	-0.474643003338826	0.0176155861239929
Zfp142	no	no	57.22	41.14	-0.475565578280435	0.0433143353698456
Med26	no	no	75.43	54.20	-0.476072369817346	0.0357373420635778
Pacrgl	yes	no	174.28	125.47	-0.476202287357646	0.00371077622635081
Zfp954	no	no	137.86	98.79	-0.476281925782287	0.0215966644592825
Zscan26	no	no	321.81	231.01	-0.476344557895399	0.0016281290032586
Cebpz	no	no	371.71	267.04	-0.47643690322003	0.00165742256970603
Mcph1	no	no	151.24	108.54	-0.477337491458401	0.00591491245078641
Eif3e	no	no	4638.75	3330.30	-0.47783210171742	0.000346720071241267
Rnf167	no	no	713.91	512.43	-0.479223671476352	0.0207066271218591
Pdcd11	no	no	243.00	174.08	-0.4808974681589	0.000572753319428543
Pan2	no	no	241.08	172.66	-0.481234739546888	0.00259575239517954
Sfi1	no	no	148.39	106.14	-0.482286074425007	0.00109620991098755
Hnrnpdl	no	no	950.42	680.36	-0.482591763270326	0.00175249472033084
Dalrd3	no	no	804.23	574.92	-0.484195858190512	0.0110680979697222
Ipo9	yes	no	342.66	244.97	-0.484440083783321	0.00152608850741998
Hira	no	no	250.97	179.48	-0.484839763800834	6.26E-05
Lancl1	yes	no	277.59	198.28	-0.485063962940452	0.0132569344341029
Trmt1	no	no	729.46	520.71	-0.48552162042322	7.19E-07
Nfx1	yes	no	361.80	258.16	-0.487384776207419	8.59E-05
Pum3	yes	no	396.58	282.51	-0.488099063237369	3.29E-05
Ddx18	yes	no	497.06	353.93	-0.488389071107114	0.00150502051465602
Crocc	no	no	65.98	47.10	-0.48923115610405	0.0143207139459977
Rab11fip3	no	no	150.18	106.97	-0.490247644025008	0.0222751245305765
Smc3	yes	no	410.13	291.78	-0.491457933425115	0.00212637659744052
Lrp5	yes	no	411.77	292.63	-0.491493381741871	0.000670293732881741
Smarca5	yes	no	961.28	683.36	-0.491711744263485	0.000725929463665622
Supt3	no	no	359.49	255.02	-0.491880236547184	0.0127113323657145
Ppp4r1l-ps	yes	no	103.26	73.51	-0.492253763044737	0.0450114610174189
Sesn3	no	no	251.26	178.31	-0.492590792523616	0.0196873350084888
Rcbtb1	no	no	207.86	147.59	-0.493496747754855	0.00117967705686441
Ppie	no	no	427.70	303.25	-0.495357449908419	0.0353803319276047
Dync2li1	no	no	206.44	146.63	-0.495790093985718	0.0239244362576906
Ift140	no	no	255.69	181.13	-0.496147656904693	0.018603257260174
Ifngr1	no	no	9044.09	6411.13	-0.496450429519788	0.00337036483487227
Hmces	no	no	163.01	115.12	-0.49652868896594	0.0298493104322416
Ddx21	yes	no	771.61	546.66	-0.496915113309195	0.0060016889021214
Upf3b	no	no	238.69	168.58	-0.498737614801986	0.0020572603459438
Plpbp	no	no	434.22	306.90	-0.49989188606316	0.000325055056292877
Pstk	no	no	175.59	124.18	-0.500395361969324	0.0491380446899
Psd4	no	no	902.41	637.54	-0.500717799414848	0.00401118018326085
Slc39a10	no	no	348.10	246.04	-0.50083060340937	0.0278347501924269
Fbxl3	yes	no	1476.53	1043.12	-0.500926032504885	0.0147342426650703
Poli	no	no	57.62	40.59	-0.502241457214167	0.0318492517516749
E130308A19Rik	yes	no	25.19	17.86	-0.503095042259895	0.0401612975588451
Eml4	no	no	317.20	223.81	-0.50359830840089	0.0316912241054756
Mprip	yes	no	496.08	349.95	-0.503611812045302	4.98E-05
Maff	yes	no	2772.99	1955.88	-0.503667857264809	0.0168177222816156
Pds5b	yes	no	156.57	110.31	-0.504533598001496	0.00652097022057447
Srek1	yes	no	312.84	220.55	-0.505554766217352	0.00312776258076831
Zfp318	yes	no	108.53	76.41	-0.505708167591467	0.000232082937139114
Heca	yes	no	760.59	535.28	-0.506155610908427	0.0130806722145065
Dock6	no	no	86.40	60.88	-0.506449441148993	0.0060585287447715
Zfp715	no	no	267.73	188.22	-0.506813331526313	0.00806704718474349
B3gntl1	no	no	104.67	73.51	-0.50828972579888	0.0010686594912987
Plxnc1	no	no	2554.12	1794.84	-0.508952883261315	0.0115929375128033
Mical2	yes	no	231.24	162.23	-0.511012374453973	0.0048638871964556
Hmgn2	no	no	2482.66	1741.58	-0.511341150753811	0.00802093881715775
Lmbr1	yes	no	64.22	44.88	-0.512709668349969	0.0088156570216045
Foxo4	no	no	424.72	297.57	-0.51295031710765	0.000529106431234021
Snx14	no	no	810.18	567.51	-0.513080311744422	0.00107489996937585
Prpf39	yes	no	411.46	288.26	-0.513454644910585	0.02831601598634
Rrp1b	no	no	69.14	48.52	-0.514447960732292	0.0258432657533966
Arl2bp	no	no	693.19	484.35	-0.515772100914658	8.28E-05
Slc35a1	no	no	323.24	225.54	-0.516226925105938	0.000817065566746814
Wdr75	yes	no	172.80	120.58	-0.517057344104258	0.0371367981234017
Ddx11	no	no	98.83	69.08	-0.51852067870229	0.0223748776963243
Siah1b	no	no	78.00	54.20	-0.518638719660781	0.0334001930047382
Prkdc	no	no	101.18	70.58	-0.51873875106112	2.55E-06
Wars2	yes	no	100.53	70.23	-0.519616191580262	1.51E-05
Arl13b	no	no	224.84	156.53	-0.519773549609621	0.0102015548380067
Setd7	yes	no	751.80	524.06	-0.520461496397073	0.0145320111877441
Tctn3	no	no	342.59	238.48	-0.521550412347766	0.0235000481348544
Iqsec1	yes	no	797.62	555.30	-0.522253454657048	0.0363020938804594
Zc3h12a	no	no	4946.66	3442.42	-0.522903302160713	1.30E-06
Snrnp48	no	no	222.87	154.90	-0.524163874280661	0.00134412614316603
Msh6	no	no	229.87	159.74	-0.524211390067453	0.0483058545579012
Ccdc167	no	no	77.67	54.02	-0.524319027431402	0.00661944977587174
Fgfr1op	no	no	209.52	145.80	-0.524379033491738	0.000697438420731148
Lrrc75a	no	no	241.74	167.57	-0.525381251940186	0.0243850017206254
Rccd1	yes	no	68.00	46.97	-0.525903762214377	0.0118514418190621
Cluh	no	no	476.28	330.65	-0.526347583920699	0.00575610110900947
Cep131	no	no	129.64	90.24	-0.526466166687849	0.0016985038483103
Rfx5	no	no	326.39	226.56	-0.527246904124838	0.00191305490788934
Ogt	yes	no	1576.75	1093.81	-0.527856655859923	0.00466489609596977
Ctc1	no	no	310.84	215.24	-0.529083827697423	0.0281926297758006
Fbl	no	no	655.54	453.10	-0.530027387184923	0.000283890950421402
Haus5	no	no	243.99	168.60	-0.531643494678689	0.00265473372522237
Uvssa	yes	no	139.94	96.83	-0.531647546022116	1.35E-05
Als2cl	yes	no	295.39	204.20	-0.533385104604927	0.00368196237578652
Ankrd10	yes	no	114.55	78.99	-0.535312674736824	1.15E-05
Clk1	yes	no	2078.85	1434.10	-0.535408137146097	0.00113516297930751
Mettl17	no	no	111.53	76.40	-0.537373813083393	0.0413510469936119
Ppp1r14b	no	no	1035.52	712.44	-0.537493348665011	0.00320875520555655
Zfp317	no	no	153.16	105.37	-0.537510317310511	0.0038120329854455
Atp1a1	no	no	4466.55	3074.21	-0.53894827674315	1.47E-16
Telo2	no	no	76.84	52.67	-0.53998980959149	0.0159168537163432
Ccdc191	yes	no	112.10	76.92	-0.540518150986283	0.00132305680108353
Pus1	no	no	359.82	246.97	-0.541004928247823	0.00312776258076831
Ift88	no	no	112.18	77.01	-0.541279213467533	0.00779851970013034
Kmt5c	no	no	767.10	527.15	-0.541693492838333	0.0303868073840217
Stx6	no	no	1912.23	1311.59	-0.543460219926746	0.00677760689160405
Armt1	no	no	176.61	121.02	-0.544530324725827	0.00131502003639256
Wdr6	yes	no	285.28	195.24	-0.546041332378245	0.0168794455949963
Atad3a	no	no	254.82	174.40	-0.546380515304262	0.0281473744766941
Rassf3	yes	no	1924.67	1317.44	-0.546784307356259	0.0374838276875731
Pck2	no	no	547.36	374.59	-0.547322010054865	0.0328932700580117
Aebp2	yes	no	535.58	366.34	-0.547415743100194	0.0371064660591387
Zkscan6	no	no	219.04	149.83	-0.548407893676596	0.0120418086441471
Eno3	no	no	98.81	67.44	-0.548806843396625	0.00736628596250454
Pot1a	yes	no	305.44	208.76	-0.549236924716709	0.00200731878262711
Prps1l3	no	no	154.15	105.04	-0.549405836923001	0.00384298894737711
Trp53	no	no	2027.76	1384.15	-0.550176197062572	1.05E-07
Dennd2d	yes	no	50.08	34.19	-0.550345312265135	0.0329518854223929
Hscb	no	no	1023.43	698.15	-0.550714483591378	0.00242113839973549
Qtrt2	no	no	59.28	40.54	-0.550791641974433	0.0147608185760319
Gtpbp4	no	no	847.14	577.60	-0.551547565874365	0.00384819088602418
Ttc27	no	no	184.85	125.95	-0.551925018204125	0.0169795802813469
Ice2	no	no	79.44	54.28	-0.552229268628842	0.00011072701861331
Ttpal	no	no	659.75	449.59	-0.55285203202878	0.000335033830145916
Timm9	no	no	160.92	109.10	-0.553552697956678	0.0353831847844616
Fbxo21	no	no	342.35	233.12	-0.554044968519879	0.0369675430496755
AW554918	yes	no	96.25	65.43	-0.554700048225653	0.0496715200204151
Trpm4	no	no	138.21	93.88	-0.555665215239546	0.000335033830145916
Nop56	no	no	628.89	427.45	-0.555969125456332	0.00896477993836902
Dis3	no	no	101.06	68.71	-0.556836534356149	0.000648891526423618
Cep44	no	no	209.21	141.63	-0.557125674629262	0.00657202501255005
Rrnad1	yes	no	128.36	87.44	-0.557302895494831	0.0100283812392319
Cenpv	no	no	140.10	95.92	-0.557645517978537	0.0482471231982296
Nap1l1	no	no	1834.12	1245.45	-0.558133751087638	0.0263439094208962
Suclg2	yes	no	293.12	198.64	-0.559401284165992	0.000357971673035257
Fbxl12	no	no	110.02	74.80	-0.560045939304393	0.0279257725123763
Cd14	no	no	83460.94	56605.25	-0.560161598115825	0.00116202164092501
Plpp5	yes	no	286.50	193.94	-0.560564279082802	6.95E-05
Zfp113	yes	no	18.37	12.48	-0.561998719128335	0.0413510469936119
Noxo1	no	no	62.85	42.38	-0.562459379642036	0.0205976731762192
Tnfrsf1b	no	no	21047.53	14245.98	-0.563078927348425	0.0451685219172057
Mtbp	no	no	46.40	31.39	-0.563320657970546	0.0236366492930336
Accs	no	no	150.28	101.47	-0.564114033670894	0.00113702323733719
Ints7	no	no	289.58	195.69	-0.56421511806946	0.00275348509251117
Dnajb4	no	no	1423.04	962.27	-0.564361721032715	0.00182313614244071
Trp53bp1	yes	no	184.73	124.89	-0.564475483391304	0.00441566919038283
D930016D06Rik	no	no	41.34	27.92	-0.564719131445996	0.00346603918451023
Eif4b	yes	no	4517.65	3050.97	-0.566149849897162	9.68E-06
Gstt2	no	no	336.94	226.99	-0.567417333051231	0.00137809272526045
Atg2b	yes	no	160.43	108.16	-0.568297495551786	1.15E-05
Zmat3	no	no	509.65	343.70	-0.568327603717042	0.0484478712294767
Kdm6b	yes	no	4343.27	2929.04	-0.568351712342609	0.0031143434625681
Mdc1	no	no	315.36	212.59	-0.5685491707856	9.33E-06
Slc7a1	yes	no	129.18	86.94	-0.571966376537775	0.0132162783852169
Zfp692	yes	no	188.94	126.56	-0.573813961698861	0.00790128074279157
Mks1	no	no	138.81	93.00	-0.575670640033634	0.0101184085645783
Rif1	yes	no	78.29	52.52	-0.575706650675964	0.00993374953632393
Usp36	yes	no	149.32	100.21	-0.577071435999652	0.00212567347907332
Fancm	yes	no	76.92	51.39	-0.579674053915276	0.0369957053985363
Parn	no	no	432.17	288.11	-0.583462025657494	0.00183781628662561
Tex10	no	no	328.22	218.63	-0.58392288655853	0.00141108150377251
Lime1	no	no	131.65	87.99	-0.584628794462881	0.00647979262871615
Agbl5	no	no	51.09	34.00	-0.585804627594694	0.0041188015254458
Ankrd23	no	no	30.40	20.29	-0.586755692365522	0.0189118495923564
Ifrd2	no	no	77.87	51.84	-0.586806464920342	0.0424539062186234
Prkab2	yes	no	201.18	133.67	-0.587560815524533	0.00996211357261129
Aldh9a1	no	no	2391.68	1590.49	-0.588341223908228	0.00663193686084766
Qser1	yes	no	149.29	99.00	-0.591116118172848	0.00010097810175912
Mex3d	yes	no	79.75	52.99	-0.591296622332619	0.000156373624316923
Zfhx2	no	no	99.46	66.01	-0.59130518710159	0.0159168537163432
Hnrnpa1	yes	no	74.67	49.48	-0.59199996255736	0.0157971718597586
Smyd5	no	no	286.73	190.10	-0.592997109572995	0.0414673915632694
Tut4	no	no	727.07	482.06	-0.593035921058773	0.00899996136345652
Gclc	no	no	229.91	152.01	-0.595167101997003	0.00730270394920239
E430018J23Rik	no	no	40.11	26.38	-0.595967455004458	0.0421527849978964
Pgap3	no	no	124.13	82.05	-0.596491765625515	0.00287306126964575
Zfp629	no	no	54.07	35.65	-0.596583310280673	0.000723789290441159
Ctdspl	no	no	107.00	70.58	-0.597755677388898	0.00904764351499327
BC005561	no	no	44.20	29.11	-0.597874611253005	0.00442413219387585
Tmem42	no	no	120.74	79.34	-0.597935839319482	0.0173976168928596
Lrrc8d	no	no	1557.52	1026.54	-0.601379436879809	0.0166648809946748
Vps13b	no	no	498.91	328.74	-0.601659280211768	5.38E-06
Apobr	yes	no	3238.57	2133.26	-0.602167010992419	0.0368842628840324
Larp7	no	no	605.71	398.43	-0.602680360884415	0.00166233568911727
Cdc14a	yes	no	77.06	50.60	-0.602690584575036	0.000675626787987387
Zfp33b	no	no	46.60	30.75	-0.603319011290795	0.00848976950166177
4933439C10Rik	no	no	149.71	98.61	-0.603533680846034	0.00954845189705784
Fam206a	no	no	123.27	80.98	-0.603800643374339	0.0295646938377746
Nostrin	no	no	784.58	515.64	-0.603959227367403	1.21E-05
Gpsm1	yes	no	101.78	66.85	-0.605220497848796	0.00732668898865688
Tbc1d12	no	no	99.80	65.37	-0.606353583222002	0.0122024019351081
Cep57l1	no	no	125.11	81.91	-0.606892063296917	0.0339934790556575
Fastkd2	yes	no	194.77	127.55	-0.607721306572632	0.0142631953430869
Pcnt	no	no	262.78	172.21	-0.60893575983371	1.29E-05
2900026A02Rik	yes	no	168.04	110.04	-0.609715914034463	0.0155439955962673
Chka	no	no	927.04	606.57	-0.612322335318359	0.0329030763404196
Antxr2	yes	no	2787.60	1822.51	-0.613089507285424	0.0419130035685236
Polr1c	no	no	599.77	391.23	-0.613781981640846	0.0016281290032586
Snrpg	no	no	1348.19	880.50	-0.615519389118611	7.09E-05
Ccdc171	yes	no	32.44	21.10	-0.616590327887394	0.000490414876447339
Atp10d	no	no	138.83	90.46	-0.616731539619534	0.0110497945098867
Acp6	yes	no	404.11	262.86	-0.617944234005968	0.0109539839121354
Tlr2	no	no	22290.01	14490.66	-0.621280249984938	0.0414673915632694
Sra1	no	no	3056.63	1982.00	-0.624644501566972	0.00275025339886267
E130311K13Rik	no	no	91.07	58.84	-0.626652888023808	0.0127765359701976
Fmnl2	yes	no	185.83	120.12	-0.628699236330311	0.00154874951428106
Taf1d	no	no	495.15	319.65	-0.628723673700729	0.00514883803668388
Smarca2	no	no	582.06	376.47	-0.629031989654323	1.22E-05
Supv3l1	no	no	278.01	179.28	-0.629048637967582	2.62E-05
Epop	no	no	65.06	41.78	-0.630494979483451	0.0394605626206019
Nfkbid	no	no	3128.05	2019.79	-0.631170895153698	0.00186388435147086
Slc19a2	no	no	223.62	144.11	-0.632020108102826	0.00429815492596432
Slc25a23	no	no	277.45	178.64	-0.632434975836936	0.000420242113144667
Polr2h	no	no	170.27	109.00	-0.635330494505359	0.0384262484498315
Kdsr	yes	no	107.91	69.30	-0.636136434965243	0.0182913501231419
Zfp408	no	no	121.77	78.37	-0.636162664352622	0.000271563621584026
Zfp607a	no	no	105.08	67.46	-0.638232778149575	0.000261867074584589
Apex1	no	no	604.16	387.53	-0.638472473505328	0.0112216638401494
Acad10	no	no	130.97	83.99	-0.639014229003315	0.0441319054724175
Rogdi	no	no	580.93	373.19	-0.639313214154967	0.0215036335719118
Tatdn2	no	no	1473.11	944.58	-0.640875556106683	3.65E-05
Zc3h6	yes	no	84.73	54.43	-0.641008115891948	8.65E-05
Plppr2	no	no	63.31	40.71	-0.641724862641455	0.000145270202760294
Slc38a1	yes	no	841.72	538.77	-0.643397406481787	0.0320534484654059
Aasdh	no	no	79.58	50.87	-0.645214364553943	4.11E-05
Mir155hg	no	no	2502.56	1600.34	-0.645393312561474	0.00898648973519342
Nop16	yes	no	184.74	117.70	-0.645543535628037	0.0075105663600759
Mllt6	no	no	1389.51	887.51	-0.646711135997667	0.0228899829966067
Lrrcc1	no	no	173.74	110.77	-0.64738930026588	0.00415368413249576
Lpar2	no	no	30.01	19.26	-0.648302474588826	0.0352445162371007
Npm1	no	no	6689.14	4264.80	-0.64910609752152	0.000215847614757207
Bclaf3	no	no	126.40	80.53	-0.650114518734681	0.0484609689248915
Rasal2	yes	no	16.96	10.77	-0.650467900165132	0.0339097268096166
Zcchc7	no	no	225.21	143.29	-0.650559766665452	1.23E-05
Nek1	yes	no	126.31	80.30	-0.650955425586579	0.00974175801270423
Zcwpw1	no	no	76.42	48.43	-0.651417282595854	0.0282885150078998
Zfp619	yes	no	35.21	22.39	-0.653289913939762	0.000346295018197929
Zfp202	no	no	29.94	18.97	-0.654056759785111	0.0180506453254768
E230032D23Rik	no	no	58.76	37.26	-0.656180375457185	0.0360053185961361
Rin3	no	no	701.55	444.43	-0.658971289708118	0.0143161167878532
Donson	no	no	243.31	154.15	-0.659122149698433	0.00142254481458666
Hjurp	no	no	23.74	15.00	-0.660819470180214	0.0450496831528138
Itpkb	no	no	2752.85	1740.26	-0.66153842108552	0.0042160126511539
Chd1l	no	no	194.89	122.98	-0.661638386030035	0.0227312075311186
Bend3	yes	no	56.57	35.79	-0.661716490997898	0.0210168606574663
Micall2	no	no	617.48	389.23	-0.664916318546124	0.0266930790223955
Atr	no	no	118.47	74.59	-0.665370101510834	0.0017348202792016
Znhit6	yes	no	121.95	76.55	-0.667477541580208	0.0249141143980384
Nudt21	no	no	415.08	261.21	-0.667918723164419	5.40E-05
Zbtb43	yes	no	284.93	179.10	-0.667997665808784	0.000335033830145916
Zfp212	no	no	137.65	86.25	-0.66874156011051	0.00158008615283733
Impdh2	no	no	1167.13	733.45	-0.670092442323624	7.38E-17
Lcat	no	no	110.53	69.16	-0.670144689845908	0.0162239146618324
Tango6	no	no	25.56	16.05	-0.670444765949663	0.0132162783852169
Alms1	no	no	35.00	21.96	-0.670729105265744	0.0138604375691362
Isg20l2	no	no	462.94	290.31	-0.671092941346386	1.14E-06
Zfp956	no	no	39.98	25.33	-0.671873799214917	0.0218305557322898
Ift80	no	no	82.54	51.64	-0.673440303672442	0.0120983611046963
Exosc8	no	no	466.88	292.00	-0.673812011905508	4.71E-06
Hdac4	yes	no	216.46	135.59	-0.674023677474658	0.00137944348618069
Mgat4b	no	no	1105.57	692.56	-0.674388219115263	0.00784763978463784
Gpatch4	no	no	111.57	69.78	-0.675032950977601	0.00532548663588163
Zfp146	no	no	261.57	163.56	-0.675210643553421	0.0108836965516341
Gins3	no	no	38.61	23.97	-0.675465819686141	0.0194057668075849
Airn	no	no	67.53	42.29	-0.67653981335221	0.000596482679776287
Pisd-ps3	no	no	2570.49	1608.19	-0.676768382194965	0.0274110852479342
Metap1d	no	no	525.04	328.03	-0.677319451284095	0.000628128685595948
Gngt2	no	no	2713.84	1695.50	-0.67793453822631	0.000376432815936321
Nme3	no	no	557.57	348.71	-0.678251105965044	0.00488817163325006
Slc2a1	yes	no	1618.64	1010.54	-0.67924915485207	0.0217311812923795
Gm12992	yes	no	14.39	8.97	-0.681282415319062	0.00796894099778405
Tsr1	no	no	220.57	137.28	-0.682380790921744	0.00304187944786121
Rhno1	no	no	189.54	117.77	-0.682926462192935	0.0145319298432329
Lyz2	no	no	1427817.56	888327.50	-0.684647668819289	0.0147815555893981
Repin1	no	no	100.93	62.95	-0.684928811893591	5.22E-05
Gm16845	no	no	167.87	103.97	-0.686481981869548	0.0008258745171246
Bex3	no	no	915.86	569.41	-0.68687636727775	0.000676146083071417
Mxd4	no	no	1562.72	969.58	-0.687578683681929	0.00280203252900837
Zbtb11	yes	no	283.52	175.47	-0.690672259144549	0.00229424887581131
Snhg12	no	no	230.59	142.89	-0.69416694117455	0.030639816184083
Kank3	no	no	279.67	172.47	-0.694214753929864	2.23E-05
Mgmt	no	no	829.90	511.98	-0.694389919134675	0.0117915368368981
Ddb2	no	no	191.29	117.84	-0.695292763977112	0.0025851132806565
Rdh10	no	no	152.91	94.00	-0.695981028033521	0.00448737760269455
Stap1	yes	no	5296.28	3266.87	-0.697148571473927	0.0442266656990679
Clk2	no	no	83.57	51.77	-0.698365486415508	6.71E-05
Taf1a	no	no	55.80	34.12	-0.698530092646248	0.0236396319968351
Nek8	no	no	53.59	32.82	-0.699066981217698	0.0493071818282177
Top1mt	no	no	64.20	39.16	-0.699991938883965	0.0466694170031876
Wdr4	no	no	137.77	84.71	-0.700156096671445	8.14E-06
Msh2	no	no	287.59	176.78	-0.700460700002653	0.0142241770392881
G3bp1	yes	no	2236.84	1375.94	-0.700491981622358	8.49E-06
Zfp59	no	no	21.16	13.15	-0.70160813228125	0.0150715541220034
Cacna1d	no	no	84.26	51.76	-0.703090675164143	0.0114180391785974
Ttll5	yes	no	105.63	64.76	-0.703481918153853	0.0479582574477915
Fancc	no	no	60.39	36.87	-0.703504686792743	0.00082414520702603
Rsad1	yes	no	53.04	32.42	-0.705742294107946	0.0421098231084001
Lsm11	yes	no	39.64	24.16	-0.706524382781297	0.034978544697935
Cbx6	no	no	191.80	117.65	-0.706590329458778	0.0100656289545682
Lsm5	no	no	384.79	234.53	-0.707004969350186	0.0213516925287515
Pla2g6	no	no	147.52	90.23	-0.707758816098961	0.00577510683215972
Dot1l	yes	no	1536.92	938.90	-0.710819595736394	0.0179214234137759
Eif2ak4	no	no	266.22	162.36	-0.712616185523936	0.00443086473900764
Prkd2	no	no	162.31	99.22	-0.712673975023357	0.000135847092530802
Agap1	yes	no	184.86	112.69	-0.712702089309807	0.000806415808998499
Tshz1	yes	no	190.05	115.84	-0.712984717316857	0.0145319298432329
Maml2	yes	no	98.99	60.42	-0.714297221999884	0.0419770391213409
4833420G17Rik	no	no	904.22	550.97	-0.714536521545277	0.000135847092530802
Nemp2	no	no	58.21	35.55	-0.715942682876457	0.000540649347401636
Dtx3	no	no	1251.65	761.38	-0.716691191396808	0.00338411749625183
Hmgn1	no	no	1865.41	1133.15	-0.718955402366127	9.38E-05
Tarbp1	no	no	27.97	16.93	-0.720153104912352	0.0441359792252397
Tcea2	no	no	42.75	25.77	-0.721816328046703	0.00868885311130956
Gm14403	no	no	29.58	17.83	-0.722219551647907	0.0106180780489181
Map3k20	no	no	287.10	173.66	-0.724513477641714	0.0176155861239929
D930048N14Rik	no	no	24.08	14.45	-0.72510761831109	0.0194132404656987
Mri1	yes	no	106.52	64.25	-0.727056665552761	0.00359239876902025
Large1	no	no	447.92	270.55	-0.727150690324926	0.0188528960181572
Mcm3	no	no	629.62	379.98	-0.727994957069031	0.046610473653853
Slc4a3	no	no	30.62	18.49	-0.728492043911191	0.000148562546017527
Mir221	no	no	5088.50	3076.07	-0.728866472674767	0.0106787117581642
Rpp38	no	no	108.72	65.42	-0.728927958759297	0.0200150968038845
BC052040	no	no	129.54	77.91	-0.728973478360825	2.55E-06
Ptpn4	yes	no	70.54	42.38	-0.72918471316673	0.00152093117027927
Grwd1	no	no	176.67	106.36	-0.731036208976443	0.00852655342354845
Zbtb39	yes	no	57.53	34.52	-0.73112431742934	0.0213882069837449
Ppcdc	no	no	187.70	112.88	-0.732588698867866	4.92E-06
Cdca4	yes	no	543.27	326.37	-0.733729910971042	0.0122315689725091
Kiz	no	no	381.99	229.40	-0.733796596467537	3.81E-05
Saal1	yes	no	57.83	34.65	-0.734792773940114	0.0166648809946748
Zfp866	no	no	87.11	52.20	-0.734876181043363	0.0120983611046963
Smyd3	no	no	63.03	37.81	-0.735838139865197	0.0168514962556221
Snx29	no	no	546.05	327.62	-0.737454626182543	0.0386190613217543
Pdcd4	no	no	547.86	328.11	-0.738542895956545	0.0165323660692694
Sh3pxd2a	yes	no	222.01	132.95	-0.740160292178007	0.00644678069819245
Tnfrsf23	yes	no	482.13	287.95	-0.742980532557993	0.00150600233046095
Rasal3	no	no	288.51	172.47	-0.743295840479852	1.30E-06
Rttn	no	no	132.67	79.12	-0.744959896670251	0.00148712156971563
Ttll3	no	no	157.06	93.57	-0.747406439058493	0.0013091397119997
Vsig10l	no	no	132.73	79.05	-0.747579271136037	0.000610980773909822
Bri3bp	yes	no	109.05	64.83	-0.748358298835054	0.00791741138358834
Zbtb48	no	no	36.16	21.49	-0.749236873826867	0.00847174311423875
Ago4	yes	no	295.51	175.84	-0.749259745664806	0.000470968445841106
Rfx7	yes	no	322.97	192.15	-0.749453850116119	7.10E-05
Nlrp1b	yes	no	523.02	310.96	-0.75067328940599	0.0181751047596985
Prmt3	no	no	198.78	117.85	-0.75311705919803	0.00145817884799191
Bbs1	yes	no	26.03	15.43	-0.754919826421778	0.00297225653458611
Tent5c	no	no	310.74	183.88	-0.755139370424197	0.000136293234828145
Arhgef4	no	no	59.30	35.19	-0.75550547236851	0.00400026817740472
Clk4	no	no	525.66	311.20	-0.756107385253084	0.000386171492671292
Nphp4	yes	no	21.35	12.63	-0.758408182496863	0.0019987413697327
Sclt1	no	no	139.98	82.44	-0.758968008169078	1.02E-07
Ptprs	no	no	565.27	333.90	-0.759153862448946	0.0371064660591387
Itgb5	no	no	4456.90	2631.70	-0.759943067166732	0.0264711773313619
Bcl7a	yes	no	43.51	25.54	-0.760448859973507	0.0106180780489181
Bcar1	yes	no	44.02	25.92	-0.76048504519301	0.0419404233029953
1700017B05Rik	no	no	322.48	190.21	-0.762054134897742	0.0355867519386366
Ptpn7	no	no	1004.05	591.10	-0.764737022530446	1.19E-07
Zfp608	yes	no	110.55	64.95	-0.766801568388014	0.0233983156435459
Tgm2	no	no	9041.29	5313.20	-0.766896326520008	0.000230780937516226
Snhg15	no	no	750.77	439.76	-0.767185487021963	0.0058415919819037
Mroh2a	no	no	8.36	4.85	-0.767550032917654	0.0371250732326524
B3galnt2	yes	no	161.46	94.59	-0.768782980621281	0.0183015340238063
Pspc1	no	no	342.03	200.67	-0.769597898557672	0.000354996797549396
Nek6	yes	no	443.59	260.12	-0.769713359722077	0.0215925342477411
Zfp623	no	no	27.57	16.27	-0.770986671418716	0.0212606073401998
Mdm4	yes	no	547.37	320.42	-0.772710468398018	1.33E-07
Fut7	no	no	62.41	36.44	-0.775816746572928	0.00137861653641561
Sh3d21	no	no	286.46	166.80	-0.77737951558501	0.0118699675227646
Nmnat3	no	no	210.96	122.82	-0.778959370441128	0.000543616210582683
Nlrp1c-ps	yes	no	382.23	222.63	-0.780984482851277	0.0181016624468367
Treml1	no	no	178.78	103.53	-0.782656255001783	0.0221819368871794
Cmtm8	no	no	47.81	27.94	-0.783603026072735	0.0163976019195842
Polr1a	no	no	207.61	120.50	-0.783936845942062	0.00491233497930737
Pola1	no	no	149.11	86.49	-0.784288090874005	0.000782121164545834
Wdr35	no	no	50.06	28.97	-0.784362073804492	0.00687467750169716
Catsperg1	no	no	67.88	39.53	-0.785393493660854	0.00326450767930407
Slc20a1	no	no	1906.20	1103.96	-0.787950574761674	0.0016281290032586
Ubxn11	no	no	70.45	40.85	-0.788781362702796	0.0148514828808763
Scai	yes	no	39.16	22.64	-0.790075535519266	2.62E-05
Depdc7	no	no	97.39	56.13	-0.792408275936436	0.0153268940944242
Zfp287	yes	no	20.78	11.90	-0.793033616300535	0.0466781594406194
Eml6	no	no	28.05	16.21	-0.794491866617897	0.00716999233531979
Sh2b2	no	no	519.41	298.67	-0.797679460456103	0.0394605626206019
Hirip3	no	no	96.66	55.47	-0.797828453483166	0.017969391399473
Tarsl2	yes	no	110.01	63.04	-0.79816980354809	0.0282885150078998
4930480K23Rik	no	no	14.56	8.27	-0.799549719127786	0.0236675645361569
H2-DMa	no	no	579.94	332.77	-0.801580284877841	0.0469717246216082
Macrod1	no	no	322.51	184.61	-0.801666978896878	0.00277635895668233
Prkd3	no	no	343.32	196.68	-0.802696606651611	0.00320875520555655
Shq1	no	no	51.61	29.42	-0.80370779646385	0.000135847092530802
Zbtb20	no	no	77.43	44.17	-0.804544648169137	0.0104726115803919
Map2k3	no	no	4363.19	2497.13	-0.804884556445986	0.00426067605947612
Abca8b	yes	no	30.14	17.23	-0.805821433674848	0.000420242113144667
Utp20	yes	no	176.46	100.72	-0.807811355082009	0.000140936326726369
Tcp11l2	no	no	1265.04	721.92	-0.808972122448044	0.0107621190425062
Tnfrsf12a	yes	no	275.92	156.51	-0.810026276224291	6.19E-05
Zfp280c	yes	no	99.45	56.54	-0.811930059928405	0.00132077435140584
Rexo5	no	no	133.77	75.94	-0.812034484295162	0.00898648973519342
Cad	no	no	85.12	48.44	-0.813444335643061	0.000352318236818264
Tmem64	yes	no	123.85	70.17	-0.816609737968747	0.0218371939346621
Slc19a1	no	no	125.80	71.20	-0.817323396196029	0.000392240994779794
Ick	yes	no	81.99	46.54	-0.817535287157453	1.39E-05
Pank1	yes	no	62.17	35.21	-0.82159682385855	0.0421955569885656
Wdhd1	yes	no	150.81	85.21	-0.82195168609336	0.0337290334842018
Dock4	yes	no	294.71	166.63	-0.822155781352576	0.0266930790223955
Rcbtb2	no	no	4545.12	2568.75	-0.823192610717172	0.0435844979463721
Pdgfa	no	no	237.59	133.84	-0.823899929869626	2.64E-05
Tmem107	yes	no	76.86	42.99	-0.826676775248301	0.030509892675798
2700049A03Rik	no	no	101.49	57.06	-0.828129152103747	0.000865607916829975
Polm	no	no	136.23	76.51	-0.828429479772117	0.00105796069503989
Slc1a5	no	no	395.65	222.00	-0.831965185091285	0.000346043998030084
Spice1	yes	no	119.56	67.06	-0.832226834430903	0.000865876561350989
Rdm1	no	no	393.51	220.38	-0.83539204716257	3.22E-07
Zkscan17	no	no	503.55	282.17	-0.835804230786947	5.97E-06
L2hgdh	yes	no	59.12	32.94	-0.837912118669001	0.0129334777738821
Rfx3	yes	no	18.28	10.21	-0.838019859535649	0.0201994599521102
Snhg1	no	no	735.16	410.27	-0.838749988831061	3.20E-08
Nop58	no	no	708.34	395.55	-0.839109455062869	0.000135015109833854
Adgrl2	yes	no	1053.00	588.28	-0.839677434158553	0.000644479919265576
Zfp747	yes	no	90.55	50.37	-0.840001627548882	0.0335960920046896
Dmxl2	yes	no	522.60	291.75	-0.840843784493198	0.041675440366854
Kifc2	no	no	62.66	34.79	-0.841356530025504	0.00512410838580588
C230037L18Rik	no	no	71.60	39.65	-0.843287350626869	0.00656877978467897
Fem1b	yes	no	983.98	548.39	-0.843433256567597	0.0206780925918207
D3Ertd254e	no	no	31.95	17.71	-0.844136190293621	0.0352116239396779
Ldlrad3	yes	no	281.09	156.45	-0.845408164994475	0.00564315403804985
Stag3	no	no	17.81	9.88	-0.847032894114598	0.0316883030492904
Abcc3	no	no	2378.56	1322.28	-0.847037819145757	0.000613284067018313
Clcn2	no	no	15.77	8.72	-0.852273607940687	0.00507127613122432
Dnajb2	no	no	413.03	228.32	-0.853810431421074	0.000504892276885957
Mapkapk3	no	no	1891.85	1046.30	-0.854058391649479	0.000166421919936183
2510002D24Rik	no	no	171.59	94.37	-0.854753653983063	0.00990300406950378
Gpr19	yes	no	58.71	32.21	-0.855692004077971	0.00126820255981807
Caprin2	no	no	85.67	47.14	-0.856359827271724	0.00440540470102977
Tuba4a	no	no	336.09	185.35	-0.857403294612977	0.0219650169871074
Gstcd	no	no	98.04	53.89	-0.858767434299918	0.00150502051465602
Ptprv	no	no	53.96	29.83	-0.858776191395182	1.16E-06
Coq8a	no	no	264.77	146.03	-0.859202306901969	0.0035448615445164
Cracr2a	no	no	87.12	47.73	-0.860026430118502	0.000791076171206301
Malt1	yes	no	2790.45	1537.20	-0.860062022150822	0.00392194045832156
Atg16l2	no	no	307.93	169.22	-0.860826920692165	0.000372355267630925
Fam193b	no	no	432.82	238.14	-0.862716072228254	5.65E-07
Gnl3	yes	no	519.07	284.93	-0.86416185285031	0.0197336148273924
Cep97	yes	no	18.45	10.07	-0.867154681295274	0.0193502573372764
Lrp8	yes	no	20.53	11.19	-0.871400438851686	0.00114962511012037
Prodh	no	no	89.38	48.61	-0.872083136978769	0.0155617036439271
6530402F18Rik	yes	no	88.67	48.33	-0.872889336238408	1.59E-05
Rnd1	yes	no	687.42	375.13	-0.87292131718372	0.0433783561275119
Abcc10	no	no	107.50	58.70	-0.87514693401541	0.00116202164092501
Serinc5	yes	no	376.99	205.51	-0.875405483797233	0.00577510683215972
Cbx7	yes	no	284.43	154.74	-0.879016762480177	0.0448345067757921
Tnni2	no	no	261.55	141.70	-0.879961494524917	0.0037097309373351
Ctu1	no	no	234.63	127.18	-0.880105941165099	0.00649964663458912
Bckdhb	yes	no	117.26	63.50	-0.880967829831717	5.41E-05
P2ry1	yes	no	48.08	25.91	-0.882171884993255	0.0181751047596985
2810025M15Rik	no	no	214.41	115.96	-0.883805786787446	0.00737149741185865
Rcl1	no	no	248.81	134.17	-0.886287557271198	0.00404273266942565
Lonrf1	yes	no	120.95	65.17	-0.889397061395638	0.0410425869833747
Vash1	yes	no	103.17	55.74	-0.889785252510307	0.00774275508624858
Tes	no	no	964.11	518.88	-0.893053320688526	0.0328938877294078
St18	yes	no	249.12	133.97	-0.894520755806485	2.03E-05
Trub1	yes	no	45.18	24.27	-0.894812364085028	0.000420242113144667
Slc2a4rg-ps	no	no	20.37	11.03	-0.894852187743421	0.0221507187889838
Mfsd10	no	no	606.75	325.63	-0.895745606899256	4.22E-12
Myo1d	no	no	46.76	24.99	-0.896887626394393	0.00230386874037948
Adarb1	yes	no	11.53	6.14	-0.898934123640815	0.0478260857921027
Spef2	yes	no	26.43	14.19	-0.899114304041782	0.00333298602373016
Itgal	no	no	1550.78	831.55	-0.899125881052568	0.00661944977587174
Zfp651	no	no	18.88	10.06	-0.899286448034344	0.0156218528415978
Hic2	yes	no	29.40	15.73	-0.900271170527055	0.000309756154828826
Abcb4	no	no	353.76	188.75	-0.905778822247602	0.0354565890658431
Acrbp	no	no	54.24	28.99	-0.908576579616963	0.00396965245814072
Atm	no	no	112.17	59.62	-0.90890435442079	9.61E-14
Dennd4a	no	no	373.37	198.39	-0.911806082144125	0.00187997426668598
Igflr1	no	no	98.64	52.39	-0.912346594459376	0.000247502494220234
Gar1	no	no	171.01	90.25	-0.913336256541862	0.000171373685168078
Fam83h	no	no	23.23	12.39	-0.913595896463524	0.0344713661135183
Itga2b	no	no	12.86	6.88	-0.917106670981199	0.0251802147227597
Mdn1	yes	no	71.22	37.68	-0.917989305902081	1.25E-06
Plcb2	yes	no	778.14	410.25	-0.923309483402387	0.000148562546017527
Bzw2	no	no	314.20	165.39	-0.924368671405016	0.000593307224810242
Cd80	no	no	867.66	456.89	-0.924589901830676	0.00539027924339589
Rgl3	no	no	66.81	35.04	-0.926020300373983	0.000449230511106817
Sgsm2	no	no	136.28	71.60	-0.926485920827439	0.00147117766981643
St3gal5	yes	no	1351.90	709.94	-0.928809011114908	0.010733046602318
Tmem191c	no	no	106.80	55.85	-0.930199988952142	0.006126280314011
Egr4	no	no	54.83	28.81	-0.930239376907404	0.0218305557322898
Mthfd1l	yes	no	64.30	33.63	-0.931011583847098	0.0209596853611736
Myo1b	yes	no	45.43	23.71	-0.932841290234065	0.0206780925918207
Mok	no	no	101.36	53.07	-0.933967023646571	0.00744886842844404
Mettl27	no	no	169.63	88.72	-0.934232631004922	0.0223874693970344
Rrp15	no	no	211.07	110.27	-0.935508814742608	2.32E-07
Firre	yes	no	317.52	165.95	-0.937297023079049	6.99E-06
Zfp775	no	no	17.73	9.17	-0.937355920409662	0.00418369801074359
Tbc1d16	no	no	121.74	63.51	-0.937820009799047	0.0394988396757256
Gk5	no	no	47.72	24.77	-0.938613880178641	0.0165824615140509
Kcnq1ot1	yes	no	1.27	0.67	-0.9396609238719	0.0112216638401494
Dusp5	no	no	6306.22	3275.94	-0.94469366480416	0.0317537109913084
Sema4b	no	no	162.97	84.51	-0.945416274558234	0.0112216638401494
Ptgs2os2	yes	no	156.22	80.98	-0.9460342350444	0.0271380755146456
Txnrd1	yes	no	5849.86	3034.39	-0.946899281784021	2.06E-05
Tjp2	yes	no	212.15	109.87	-0.94807764789739	0.0276531467517101
Arrdc4	no	no	837.81	432.57	-0.954108036904908	0.00711626155838191
Inca1	no	no	41.18	21.12	-0.964518089614425	0.0285390658403678
Col11a2	no	no	61.12	31.19	-0.966140730664378	0.0177568649262415
Nsmf	no	no	227.51	116.37	-0.966837050472916	7.26E-08
Fam129c	no	no	22.03	11.26	-0.968782649602557	0.00654254030203002
Mettl1	no	no	123.74	63.04	-0.970486231418848	0.00881066430866203
Chst11	yes	no	155.07	79.21	-0.970729653607652	0.00220074611676964
Ryk	yes	no	51.50	26.13	-0.972255238170525	0.025146695445671
2900052L18Rik	no	no	11.08	5.64	-0.972521698438016	0.00139078262173204
Mir222	no	no	732.44	371.55	-0.975256853328258	0.00351267800063734
Ksr1	no	no	65.53	33.38	-0.978135063927944	6.96E-06
Irak1bp1	no	no	45.40	22.76	-0.97992960234201	0.0271660384514548
Sbsn	no	no	27.06	13.63	-0.985566669636633	0.00192526476859447
Rwdd3	yes	no	24.82	12.42	-0.986788125150572	0.0152270055698398
Grtp1	no	no	36.06	17.99	-0.988321262986822	0.0294042181551015
Dancr	no	no	31.52	15.62	-0.988355648357472	0.0236607618987605
Prdm9	no	no	40.48	20.34	-0.98839458026961	0.0100656289545682
Epb41l4aos	no	no	374.57	189.45	-0.991551952160386	4.68E-06
Sulf2	no	no	1238.08	621.66	-0.993647964797042	0.000373145142859183
Traf3ip3	no	no	483.99	242.87	-0.995225828008811	0.000430876719685033
Bcl2	yes	no	40.11	20.02	-1.00158404138075	0.0250058763756157
Xndc1	no	no	31.95	15.92	-1.0063172932533	0.00173417481480949
Map2k3os	no	no	251.76	124.88	-1.00655206155807	0.0264785741710054
Alkbh1	no	no	146.65	72.65	-1.00670386853384	0.00141108150377251
Pkmyt1	no	no	282.41	139.74	-1.01303689611706	0.0273872317890162
H2-T-ps	no	no	124.22	61.48	-1.01473998942124	0.00730270394920239
Pabpc4	yes	no	580.08	286.81	-1.01527253193406	0.0248206461620851
Hmgb3	no	no	86.19	42.39	-1.01572880864192	0.0299931085950258
Gm14023	no	no	20.58	10.04	-1.01634914172151	0.0302806240746574
Afdn	no	no	310.71	153.46	-1.01711327322525	0.0281473744766941
Rgs11	no	no	53.43	26.12	-1.02226189886335	0.0111775432422796
Mzf1	no	no	10.76	5.27	-1.02426403394513	0.0333872062260858
St14	no	no	111.63	54.75	-1.02460763535841	0.0352070504912086
Zfp770	no	no	32.03	15.64	-1.02601145419806	0.000865876561350989
Aipl1	no	no	44.71	21.67	-1.032666637972	0.00182313614244071
Aldh5a1	yes	no	28.69	13.96	-1.03357817452854	0.00463674111342794
Mamld1	yes	no	70.37	34.26	-1.03392150370817	0.0120017300687242
Ptger2	yes	no	256.39	125.06	-1.03412357660686	0.0143380874567834
Dkc1	no	no	75.63	36.58	-1.04015312595005	0.00448737760269455
Polr1e	no	no	71.57	34.66	-1.04216433649829	0.0480662343637622
Mfng	no	no	149.10	72.55	-1.04288700338783	0.000549433477510462
Zscan2	no	no	15.06	7.26	-1.05270168186172	0.031270165380492
Ltbp2	no	no	5.91	2.86	-1.05474743667857	0.0228117044557132
Snord96a	no	no	1147.65	542.73	-1.06065282739218	0.00396849034968082
Cep112	no	no	14.19	6.69	-1.0624058754111	0.0327435936211576
Micalcl	no	no	30.65	14.64	-1.06252127918261	0.00426708949469674
Fam161a	no	no	65.21	30.96	-1.0661472321012	0.0186106989894749
5031434O11Rik	no	no	63.03	30.28	-1.07201948799639	0.00751662088928453
Sntb1	no	no	59.53	28.09	-1.07492866427613	0.00761987360418815
Dnmt3b	yes	no	17.04	8.11	-1.07573577100068	0.000506560872196809
Arhgap32	no	no	11.93	5.62	-1.07589937719776	0.0389761197771007
Lyplal1	no	no	99.27	46.77	-1.07905823876356	0.0213308329167492
Dyrk3	no	no	44.68	20.96	-1.0816058942496	0.000627730773866493
Npm3	no	no	375.36	176.94	-1.08292190071304	8.85E-17
Bmyc	no	no	603.04	283.24	-1.08670969677512	0.0167132281289537
Ovgp1	no	no	10.63	4.93	-1.08914810257763	0.0351226770786879
Srxn1	no	no	3749.71	1762.15	-1.08932056280848	3.40E-06
Hilpda	no	no	8671.87	4070.82	-1.09087948107	0.0270401086960766
Meis1	yes	no	36.69	17.17	-1.09293405185266	0.00123336544944217
Tob2	yes	no	669.00	313.01	-1.09562832161698	3.60E-09
Tmem82	no	no	38.00	17.53	-1.09621600586426	0.0037097309373351
Zfp658	no	no	315.66	147.21	-1.09967922790596	0.00141108150377251
Wdr90	no	no	78.81	36.66	-1.10119250180758	3.38E-05
Ivns1abp	yes	no	1026.17	477.55	-1.10327616937418	0.00612117693005404
Asrgl1	no	no	96.69	44.76	-1.10482791884153	0.0296705198741664
Slc7a6	yes	no	152.64	70.54	-1.11161693535247	0.0472113997413956
Tacc2	no	no	25.59	11.81	-1.11181894858956	9.72E-05
Ntng2	no	no	68.37	31.71	-1.11224202388711	0.00265875989160938
S1pr1	no	no	1239.30	573.33	-1.1123073086046	0.000112903789771033
Dqx1	no	no	28.49	13.21	-1.11669660861886	0.0315776069085914
Eml5	yes	no	6.76	3.10	-1.11788308464847	0.015181931440685
Cd83	no	no	25118.27	11565.72	-1.11887399408398	0.0218511535038563
Grik5	no	no	34.27	15.77	-1.12170773392168	6.55E-06
Phtf1os	yes	no	10.75	4.92	-1.12459711292964	0.0104988527778156
Ptgs2	yes	yes	6553.74	3005.21	-1.12482181525137	0.000582594888744681
B4galnt2	yes	no	18.57	8.49	-1.12732916595211	0.00113516297930751
Rims3	no	no	27.33	12.56	-1.12793953632082	0.00865194330096574
Rps6ka5	yes	no	138.78	63.36	-1.12925508688022	1.54E-05
Siva1	no	no	572.29	261.08	-1.12996674383484	2.01E-05
Ldlrad4	yes	no	133.84	60.85	-1.13288753667653	0.00222118194923091
Sec31b	no	no	28.44	12.95	-1.13575362137556	0.00061011629948165
Rasal1	no	no	9.56	4.30	-1.13971462505279	0.0210419501817885
1810032O08Rik	no	no	74.02	33.34	-1.14124238656836	0.0168228927418219
Arl5c	no	no	12349.81	5594.91	-1.1423626842471	3.19E-06
Rasgef1a	yes	no	62.16	28.06	-1.14279692851391	0.00293918910205339
Mir17hg	no	no	121.81	54.88	-1.14450924606124	0.0469311054728747
Npas2	no	no	74.59	33.53	-1.14914708166609	0.0187385549781911
Ccdc57	no	no	70.88	32.12	-1.14948732179424	5.93E-07
4930556M19Rik	no	no	12.25	5.44	-1.15051700226817	0.0492044189621301
Clmp	no	yes	104.42	46.95	-1.15298256461906	0.00647397693897525
B230216N24Rik	yes	no	126.09	56.51	-1.15334028021552	0.0177422925099997
Ccdc39	yes	no	13.50	6.03	-1.15381150226382	0.00128755800910858
Cacnb1	no	no	85.51	38.22	-1.1546250307816	6.74E-13
Ceacam16	no	no	130.99	58.59	-1.16273780121968	2.07E-05
Mmd	yes	no	1895.33	841.91	-1.17021865370311	7.56E-06
Cdca7	no	no	45.28	19.99	-1.17101209975694	0.025146695445671
Dcbld2	yes	no	96.80	42.73	-1.17742324177923	8.03E-05
Mex3a	yes	no	3.67	1.59	-1.17776682460781	0.0491380446899
Cd33	no	no	1665.70	734.15	-1.18189463891916	0.00201247240230811
Egr3	no	no	1438.87	630.76	-1.18970838741744	0.014118650934869
Pde4d	yes	no	33.98	14.91	-1.19215859594737	0.00316094107121146
N4bp3	no	no	109.89	47.99	-1.19635644701083	0.00153589179650137
Poln	no	no	6.74	2.97	-1.2022455686854	0.0423209624265664
Tgfbr3l	no	no	56.32	24.61	-1.20423766959936	0.0476811855929502
Gspt2	no	no	41.25	17.75	-1.20540496833078	0.0361425747809469
Areg	yes	no	517.27	224.15	-1.20598734611959	0.00859273380350375
Pyroxd2	no	no	58.97	25.53	-1.21239403611616	0.00338543901869984
Fam107b	no	no	1270.36	545.69	-1.21865282562658	0.00172303809986447
Kcnd1	no	no	13.14	5.59	-1.22246279969472	0.0260388610473078
Ercc6	yes	no	90.09	38.48	-1.22449051526469	1.70E-05
Dctd	no	no	16.03	6.80	-1.22496628859365	0.00563497908100549
1700028J19Rik	yes	no	18.01	7.64	-1.22630114602598	0.03672671515639
Enho	no	no	66.39	28.48	-1.22700729228625	0.0107913195249094
2410002F23Rik	yes	no	236.57	100.51	-1.23496793489554	1.16E-06
St5	yes	no	8.59	3.64	-1.23513799267507	0.0106946678159928
E230016M11Rik	no	no	34.06	14.41	-1.23931222331093	0.00170479715011612
Epb41l3	no	no	26.65	11.22	-1.2396391557974	0.030278789396593
Ttc21a	no	no	13.23	5.67	-1.24243478992502	0.0243214622269829
Fbxw10	no	no	37.46	15.78	-1.24503948440942	0.000517675265685049
A330023F24Rik	no	no	28.66	12.14	-1.24648631408395	0.0480662343637622
Plcb4	no	no	9.93	4.13	-1.2489937379167	0.037747965543176
Lmntd2	no	no	9.67	4.05	-1.25110518064936	0.0199140217815617
4930550C14Rik	no	no	30.40	12.34	-1.26534065106516	0.0239478454412695
Pvt1	no	no	41.75	17.26	-1.26639834426926	2.03E-05
Bcl2a1d	no	no	5231.21	2173.87	-1.26650004208894	0.0200692011282384
Ephx1	no	no	4158.13	1726.85	-1.26764244237816	6.26E-05
Adam19	no	no	29.78	12.35	-1.26801045273041	0.030401074265836
4933407K13Rik	yes	no	14.42	6.08	-1.27032303806985	0.00156880045699279
Fndc10	no	no	35.93	14.80	-1.27149170295602	0.000940524503831849
Mir6403	no	no	170.11	71.06	-1.27813278738274	0.0217944024950039
Klkb1	yes	no	7.06	2.89	-1.27830581705596	0.00148594386570148
Zfp69	no	no	14.71	6.17	-1.2800631122758	0.00961274920929402
Snora52	no	no	119.70	49.35	-1.28181723894066	0.0378339164606353
Snhg7	no	no	90.93	36.62	-1.29706110359592	0.000619327843115307
Vldlr	yes	no	28.41	11.46	-1.30698232794635	0.0221507187889838
Matk	no	no	119.61	48.07	-1.31171836593841	0.017692989703491
Brca2	no	no	35.73	14.33	-1.31503652972164	0.00591491245078641
Eid3	no	no	117.02	46.82	-1.31520887454099	0.0008258745171246
Id3	no	no	5121.28	2055.43	-1.31639373656792	7.25E-11
Slc25a27	yes	no	7.87	3.20	-1.31782641376228	0.00141593637721367
Asap2	yes	no	26.53	10.63	-1.32334845326546	2.09E-07
Pik3ip1	no	no	148.34	59.25	-1.3268153229243	2.76E-05
Klk1b11	no	no	193.02	76.83	-1.32768923404916	0.0213516925287515
Fzd1	yes	no	167.29	66.62	-1.32831926520685	2.61E-05
Cntnap1	no	no	28.37	11.21	-1.33382153508571	0.000270836238386726
Ptger1	no	no	12.24	4.81	-1.34131991392246	0.0158433911915658
Ppp1r9a	yes	no	91.22	35.90	-1.3428162995691	0.000832190486317393
Bach2	yes	no	9.81	3.86	-1.35070292704751	0.0032352550519874
Atp8b1	yes	no	4.36	1.73	-1.35092587015081	0.0193360112373112
Sorl1	yes	no	361.86	141.61	-1.35344674932125	0.000455772302019672
Nes	no	no	91.94	35.88	-1.3572222928582	0.0151118658316949
Psrc1	no	no	354.78	138.27	-1.35826595684361	5.40E-08
Slc22a18	no	no	149.98	58.07	-1.36167673076304	6.71E-12
Chd5	no	no	3.29	1.31	-1.3622925906573	0.0266257853164154
Egfl8	no	no	55.87	21.83	-1.3624236320593	0.00116202164092501
Col4a1	yes	no	3.85	1.53	-1.36740954335804	0.0369675430496755
Ocstamp	no	no	15.97	6.14	-1.36787084480054	0.00141181999965992
Cd74	no	no	7127.86	2754.42	-1.37167031389725	3.18E-08
Stat4	no	no	367.75	141.93	-1.37404754281735	0.0167271041117666
Tbx2	yes	no	6.75	2.61	-1.37880783533447	0.0192633911453164
Jdp2	no	no	3742.56	1438.06	-1.37970103880727	0.044668185632138
Amot	no	no	19.21	7.32	-1.38413559655799	0.0328624596008459
Ppan	no	no	220.29	84.18	-1.38461680530737	0.000784649316570589
Zbtb16	no	no	15.60	5.99	-1.38768403055118	0.0235141647856985
Snhg17	yes	no	68.41	26.01	-1.38875681004135	0.00115513579035563
Ptger3	no	no	64.89	24.47	-1.40282594963745	0.000833614619502298
Ggnbp1	no	no	31.96	11.92	-1.40334631918145	0.0005159984888386
Dchs1	yes	no	13.48	5.11	-1.40488913321241	0.000778815260549064
Fam110a	no	no	707.45	266.62	-1.40656032636093	1.85E-08
Maml3	no	no	46.90	17.66	-1.40719748389216	0.0434456979422891
Parvg	no	no	1054.57	397.17	-1.40823341277443	0.000101902818509197
Spint2	no	no	53.22	19.82	-1.41316031118732	0.0151122900650519
Acpp	yes	no	93.32	35.01	-1.41407658594229	0.0150047274032762
Nat8l	no	no	52.01	19.41	-1.42183372981774	0.0419893724433913
Ahr	yes	no	99.38	36.94	-1.4245566983287	0.000505358798249558
Ung	no	no	42.10	15.50	-1.43310026629019	0.0115038845863899
Cenpa	no	no	2971.59	1096.44	-1.43842903759948	0.00321841157693921
Ypel4	no	no	26.35	9.79	-1.44287367997075	0.0258114996136014
Sncaip	no	no	42.87	15.66	-1.45158499609356	0.00670674615603023
Dmwd	yes	no	90.41	33.06	-1.45571813625862	0.0194269262018418
Nwd1	no	no	8.62	3.11	-1.45609658693394	0.00388066842319336
Sh2d1b1	yes	no	59.91	21.75	-1.4631570064244	0.0016281290032586
Mgll	no	no	6.29	2.25	-1.47486509642408	0.0061239108665288
Heg1	no	no	4.82	1.74	-1.47818440685704	0.048220245284181
Syt3	no	no	7.97	2.90	-1.47842257664294	0.0291519696578326
Cx3cl1	yes	no	231.74	83.04	-1.48079633917933	0.00128032933602969
Abca5	no	no	23.10	8.22	-1.48164918754223	0.00280881529034495
Gzmm	no	no	16.29	5.75	-1.48438551669937	0.030278789396593
Apbb3	yes	no	1980.94	707.41	-1.48529470943732	1.34E-05
Tmtc2	yes	no	23.79	8.42	-1.48979511005411	0.00374197753811821
Taf4b	yes	no	36.62	12.89	-1.49912918114886	0.0222542292398687
Pgf	yes	no	158.29	55.77	-1.50109932047345	0.0253078110330019
Gng4	no	no	106.74	37.62	-1.50284685473573	0.00872145349958169
Zfp667	yes	no	43.65	15.35	-1.51129548877515	2.96E-05
Lsp1	no	no	5400.74	1892.28	-1.51296503780609	0.0130324051038835
Rnu73b	no	no	265.66	92.44	-1.51455140415414	0.0457316321875977
Igf1r	no	no	144.04	50.38	-1.51576373569485	0.000452926863629341
Ptpru	no	no	8.15	2.85	-1.51870865608256	0.000519696230438513
Tpbg	yes	no	83.90	29.06	-1.52463557778896	0.0283667257755375
Slc9a7	no	no	355.42	123.30	-1.52652840446776	2.99E-08
Snora7a	no	no	105.04	35.71	-1.52690155039689	0.046488305501607
Myo6	yes	no	12.84	4.40	-1.53136148890501	0.00276270502589779
Bcl11a	yes	no	4.31	1.49	-1.53160856159963	0.0186204207580033
D830031N03Rik	yes	no	6.30	2.18	-1.53167221172322	0.00353182267599976
Runx2	yes	no	75.31	25.74	-1.54804048414498	0.021711956457497
Arhgap6	yes	no	174.01	59.07	-1.55653645678927	7.47E-05
Tgfb1i1	no	no	5.53	1.88	-1.55915879756854	0.0441550009166568
Mgst2	no	no	565.63	191.49	-1.55939063059436	0.0226170663668199
Zfp862-ps	no	no	16.18	5.40	-1.56274227578423	1.02E-06
Bicd1	yes	no	6.45	2.14	-1.56673765831627	0.00412900591071282
Prr7	no	no	38.15	12.56	-1.59656598608132	0.00271828066927102
Fosl1	yes	no	142.27	46.74	-1.60078980273816	0.0165824615140509
Zbed5	no	no	5.20	1.62	-1.63266164304371	0.0206780925918207
Tbx6	no	no	19.25	6.16	-1.63628023276886	0.0149190723270862
Il1bos	no	no	148.35	47.29	-1.64398182435184	0.000365218751113301
Olfr432	no	no	16.13	4.92	-1.6483681282138	0.0429815818274138
Vsig10	yes	no	43.24	13.53	-1.67166748816801	3.49E-05
Cgnl1	yes	no	444.29	139.27	-1.67319778089534	0.00403339389756123
Lgals4	no	no	6.71	2.06	-1.68735939410386	0.0484478712294767
Mex3b	yes	no	280.61	86.83	-1.69259252132019	0.0328425415081189
Vipr1	no	no	12.67	3.95	-1.69508355810938	2.83E-06
Fosb	yes	no	833.54	257.08	-1.69710776373969	0.00347397751873746
Ctxn1	no	no	22.28	6.70	-1.69933030390276	0.00443216549187426
Gata2	no	no	10.02	3.03	-1.69940332453024	0.00603934237337301
Dkk2	no	no	7.29	2.20	-1.7005509689748	0.0216433091990175
Plxdc2	yes	no	926.06	284.77	-1.70107354882618	0.0058415919819037
Nr4a2	yes	no	147.02	44.70	-1.71913888996405	0.00577510683215972
Kcnc3	yes	no	4.87	1.44	-1.72792280354753	0.00657594253422929
Tnnt3	no	no	35.40	10.59	-1.73391666074883	0.00702011526720582
Lrrc32	no	no	7.47	2.18	-1.73648444202069	0.00460574147434629
Samd5	no	no	13.51	3.98	-1.75614528002483	0.00502996142029462
Dclk3	no	no	24.03	7.05	-1.76066945779478	0.0165596389900094
Slc7a11	yes	no	437.85	129.07	-1.7620301857151	0.0431270246507162
Ppbp	no	no	265.14	77.75	-1.7664345953865	0.0112216638401494
Ndrg2	no	no	3.77	1.12	-1.78142626694047	0.041850497449434
Pdlim7	no	no	167.14	48.49	-1.78358390552116	0.0337799959761974
5430416N02Rik	no	no	36.16	10.07	-1.79568533315959	0.00379893281137794
Mlph	no	no	6.23	1.74	-1.82889897984678	0.0362851949840494
Dlec1	no	no	5.94	1.61	-1.84777398109474	0.000644479919265576
A430093F15Rik	no	no	12.16	3.41	-1.85145595467067	0.00392943086973716
Cxcl3	yes	no	2134.87	591.10	-1.85205727212643	0.0430711818041262
Lad1	no	no	13.60	3.69	-1.85359639713093	0.0224662208174474
D630023F18Rik	no	no	26.79	7.15	-1.88722133200311	4.91E-05
Acot1	no	no	57.82	15.14	-1.92425506344733	0.0264572726739454
Snord95	no	no	242.30	61.72	-1.92745173888573	0.0206123684315636
Edaradd	no	no	1.16	0.28	-1.96014867214842	0.0310005048986162
Il1r2	no	no	96.78	24.87	-1.96140137313616	0.0323159032178812
Ciita	no	no	21.00	5.25	-1.9844010670399	1.70E-13
Kcnq1	no	no	3.81	0.96	-1.98480682928216	0.0400531494200135
Mreg	yes	no	27.46	6.88	-1.98510628454982	0.00878085519320971
Guca1b	no	no	10.98	2.75	-1.98667273840152	0.00148783822922593
Lamb3	no	no	2.89	0.68	-2.0202076876527	0.0195628523946604
Trem1	no	no	274.70	66.19	-2.0524011865326	0.00889781444193422
[truncated: 65 more rows]
