# Supplementary material for: Synergistic roles of tristetraprolin family members in myeloid cells in the control of inflammation
Source: Life Sci Alliance. 2023 Oct 30;7(1):e202302222. doi: 10.26508/lsa.202302222 (PMC10616675; doi:10.26508/lsa.202302222)
Supplement: Supplementary file 7 [file LSA-2023-02222_TableS5.zip › LSA-2023-02222_TableS5.ods]

## Sheet: S5 DEGs Both t=0
Gene Symbol	Contains one or more potential TTP binding site	Known or suspected TTP target	Significant M-TTP KO vs Control	Significant M-Triple KO vs Control	Mean Normalized Count Per Kb				log2 Fold change		Padj
					TTP Control t=0	M-TTP KO t=0	Control t=0	M-Triple KO t=0	M-TTP KO vs Control	M-Triple KO vs Control	M-TTP KO vs Control	M-Triple KO vs Control
Asb1	yes	no	yes	yes	71.1357933842024	106.292828861526	73.31	239.13	0.57857973650596	1.7050994746962	0.000395906561888776	3.25E-23
Lyz2	no	no	yes	no	1263668.086	650438.548	1317714.433	849543.654	-0.958	-0.633	0.000	0.012
