# Supplementary material for: Synergistic roles of tristetraprolin family members in myeloid cells in the control of inflammation
Source: Life Sci Alliance. 2023 Oct 30;7(1):e202302222. doi: 10.26508/lsa.202302222 (PMC10616675; doi:10.26508/lsa.202302222)
Supplement: Supplementary file 8 [file LSA-2023-02222_TableS6.zip › LSA-2023-02222_TableS6.ods]

## Sheet: S6 DEGs Both 1h LPS
Gene Symbol	Contains one or more potential TTP binding site	Known or suspected TTP target	Significant M-TTP KO vs Control	Significant M-Triple KO vs Control	Mean Normalized Count Per Kb				log2 Fold change		Padj
					TTP Control 1h LPS	M-TTP KO 1h LPS	Control 1h LPS	M-Triple KO 1h LPS	M-TTP KO vs Control	M-Triple KO vs Control	M-TTP KO vs Control	M-Triple KO vs Control
Rab3a	yes	no	yes	yes	22.2443190283974	67.5095085521225	42.84	560.44	1.59040226974089	3.70045454592814	0.00029263622066521	2.97E-70
Asb1	yes	no	yes	yes	74.2999677326959	131.85422020698	74.50	222.71	0.830135766031595	1.57837245359377	1.54E-10	6.09E-29
Mllt11	yes	no	yes	yes	180.47315800778	314.102370424288	197.66	985.94	0.799706961805099	2.3185492008288	1.85E-12	2.49E-62
Ier3	yes	yes	yes	yes	7039.13023673223	12191.3504027938	7865.04	17224.26	0.792419468161544	1.13084125547035	0.0402653365294422	0.000832989521482072
Tnf	yes	yes	yes	yes	92000.0227721898	153178.577957548	91584.21	167068.58	0.735519714453015	0.867275926325351	3.62E-14	1.45E-05
Tmcc2	yes	yes	yes	yes	91.7771799924248	151.069470687587	91.79	411.70	0.719244700481061	2.16344531072468	8.71E-05	2.84E-16
B4galt3	yes	no	yes	yes	249.781405806837	369.582313351507	221.76	409.92	0.563396307845443	0.884713888743858	2.60E-09	1.70E-08
Mdm1	yes	no	yes	no	133.024262634976	185.132589258827	106.49	158.96	0.477327714094649	0.581894880885112	0.0146671251200266	8.43E-05
Itgax	no	no	yes	yes	128.32472258164	77.3216636728996	103.62	14.07	-0.732723019219807	-2.87557578347786	0.0393990407946257	3.11E-07
Eda2r	yes	no	yes	yes	24.0954519575483	12.3845704749616	17.71	3.61	-0.961296667361522	-2.27837786258882	0.0243001543231445	0.00504431361814759
Lyz2	no	no	yes	yes	1391528.45828228	688992.466844081	1427817.56	888327.50	-1.01411035157454	-0.684647668819289	1.34E-24	0.0147815555893981
