# Supplementary material for: Synergistic roles of tristetraprolin family members in myeloid cells in the control of inflammation
Source: Life Sci Alliance. 2023 Oct 30;7(1):e202302222. doi: 10.26508/lsa.202302222 (PMC10616675; doi:10.26508/lsa.202302222)
Supplement: Supplementary file 9 [file LSA-2023-02222_TableS7.zip › LSA-2023-02222_TableS7.ods]

## Sheet: S7 Delayed Decay M-TTP KO
Gene Symbol	Contains one or more potential TTP binding site	Known or suspected TTP target		Significant T test at t=10, t=20, and t=30	Significant T test at t=20, t=30, t=45	Significant T test at t=30, t=45, t=60	Significant T test at t=45, t=60, t=120		M-TTP KO vs Control p value t=10 min	M-TTP KO vs Control p value t=20 min	M-TTP KO vs Control p value t=30 min	M-TTP KO vs Control p value t=45 min	M-TTP KO vs Control p value t=60 min	M-TTP KO vs Control p value t=120 min		Significant ANOVA p value in M-TTP KO vs Control	2-way ANOVA p value M-TTP KO vs Control	Significant ANOVA p value in M-Triple KO vs Control		Average Control 0 min	Average Control 10 min	Average Control 20 min	Average Control 30 min	Average Control 45 min	Average Control 60 min	Average Control 120 min		SD Control 10 min	SD Control 20 min	SD Control 30 min	SD Control 45 min	SD Control 60 min	SD Control 120 min		Average M-TTP KO 0 min	Average M-TTP KO 10 min	Average M-TTP KO 20 min	Average M-TTP KO 30 min	Average M-TTP KO 45 min	Average M-TTP KO 60 min	Average M-TTP KO 120 min		SD M-TTP KO 10 min	SD M-TTP KO 20 min	SD M-TTP KO 30 min	SD M-TTP KO 45 min	SD M-TTP KO 60 min	SD M-TTP KO 120min
Cxcl2	yes	yes		no	yes	yes	yes		0.0917286750219714	0.000787895563019806	3.75121584857388E-05	1.41081546709163E-05	6.7996086125809E-05	1.14627062792521E-06		yes	<0.0001	yes		100	88.6511902686768	62.173707743724	44.1449106322437	42.2117008223444	44.1724211876793	54.8694884321058		10.3161706220853	11.4064564997542	8.58078742261288	8.85150243142441	8.89541932908726	11.9553583078463		100	92.3405319222792	88.2829917973615	84.5367826449007	89.5028795739242	99.8099126699358	132.655812382281		5.445984513174	3.57571483739805	5.66764040378725	4.88774552117787	3.25761491037153	6.65474336568952
Areg	yes	no		no	yes	yes	yes		0.0558009637818179	0.00229085955980601	9.74072123611349E-05	0.000114597604232381	0.000476796788764033	9.5852625345305E-05		yes	<0.0001	no		100	94.0286139334481	80.7957592504622	63.8102345997258	57.3458962486335	53.9363627044915	49.5762804158193		9.41893048897296	11.0538839177938	8.37772214646212	11.5573779296635	10.9812704167573	9.3884658165175		100	101.84266739992	110.800965236562	94.8560687228091	101.056225441652	102.19595686326	97.3028462579352		11.552465894309	13.4741060371755	4.29853916287969	7.29412121877395	17.0819756613173	10.1492469402291
Gdf15	yes	no		no	no	yes	yes		0.153670884544894	0.016468833377843	0.00355988253322941	0.000749653462006484	0.0003212817119713	0.00129646836025704		yes	<0.0001	yes		100	107.623618432257	81.7453773599201	54.9594409918981	45.312776716656	41.4364105375079	40.9750418916034		15.3808711589776	12.0981169870929	12.7546253459539	10.9843454095789	14.23076051539	11.6239695739213		100	106.39767052964	101.917201266944	91.4511549072172	81.3568892608938	86.9755912938046	81.190750762741		18.4512477873619	16.7596596484576	19.8698341772512	12.083849778599	10.4948263660658	16.4813934850529
Cxcl1	yes	yes		no	yes	yes	yes		0.0843897611804156	0.0036379298730121	0.00010734106700592	6.4801338573502E-06	3.70804828393374E-06	0.000239376990938082		yes	<0.0001	yes		100	80.1359364827248	52.1775334631544	27.733132937116	18.9129562349549	17.5758590835242	17.26491041227		9.49453008459636	12.2737435365823	6.1852775999689	4.79437411119167	3.75818964295065	5.19433997405367		100	84.403490664799	74.1255215095719	59.3318253660404	54.4821596909846	52.0372002705143	56.4772126395218		7.468346740442	7.29762484458221	7.54897210077232	4.58682484126143	4.6012237245157	13.0424144055354
Ccl2	no	yes		no	yes	yes	yes		0.0446773594836391	0.00250922717005258	0.000442135430625562	0.000543155921440248	0.00111328416949219	4.78618218407367E-05		yes	<0.0001	yes		100	90.2829905387931	79.5463953637026	70.3845787081957	70.0699906193936	71.2207866430791	71.7230668624996		9.85683767962248	9.02074221670563	9.94323352352742	11.894693835847	13.1393512953957	9.26328809248679		100	97.5869587745933	97.327525614302	98.0679067103779	99.4669486459285	99.7797833583322	107.893426098818		6.7894865240295	5.47991441404188	5.26250652182971	3.70063387722614	4.7538885148562	2.94195164812217
Sele	yes	no		no	no	yes	yes		0.0474144265740863	0.0947563596696445	0.00479660731314763	0.000712586051727815	0.00623571620886527	7.43857707862953E-05		yes	<0.0001	no		100	95.3850532080641	85.5366245746846	71.5332656699677	70.2475541888144	66.6019003409652	75.0280378443898		7.13262285474384	15.3138381497561	9.15763274044618	7.81361536318219	12.997840379138	6.97605380832426		100	84.7865571433609	90.4542480664943	87.7645633785276	94.6902618484393	99.6786665830866	109.130144114878		16.5690785170724	5.60827263895146	6.7022583270331	7.68112355353121	19.5265581362605	8.40979222820354
Il1a	yes	yes		no	no	yes	yes		0.12154468729136	0.0615335712624113	0.00251984237912541	0.00102341846818151	0.00110429422561595	0.0051518347470849		yes	<0.0001	yes		100	92.1880022591317	82.802700404863	68.1657676924607	61.377016912629	60.1994691909461	57.9284384031857		2.99204179108689	5.79421044781786	7.51102553415815	9.18488933070543	10.1396108529138	15.5918468440395		100	90.1860451659297	88.6431545529318	86.4956946679019	85.8256220503989	86.7976780952405	88.7692182608943		10.626204165042	10.5471362168204	7.88738859360778	7.46645598335713	10.6681436547391	13.1100360948396
Csf2	yes	yes		no	yes	yes	yes		0.0184403577801822	0.00106051052675659	2.41342111701009E-05	8.22460124347554E-07	0.000335076658112208	0.000211168961110042		yes	0.01	no		100	48.0132663883135	16.9082922763293	7.00217372326513	4.77326839636312	4.3421166542738	4.75591661358122		4.07220877359507	2.88290670011886	1.34308161724488	1.44262226446879	0.757059392309765	1.48811345277144		100	66.9995062284303	38.0942693697354	27.1114263075314	26.2944072471677	18.3957681830024	24.962344627661		19.8909777428358	9.92647006587383	4.53500262227123	2.41642105604397	5.06963322635709	7.1734239622094
Plau	yes	yes		no	yes	yes	yes		0.132257257196011	0.00717004003684076	0.00122168718851149	0.000514774855577946	0.00327143596413825	0.000817400624052551		yes	<0.0001	no		100	92.5490566563095	80.9520656897729	68.4682533169964	63.1869565094247	59.4478026204718	67.0925948564493		3.44931483080519	6.76816103546006	6.22747217629919	3.27240634756957	7.64418872095592	3.50710526563821		100	93.9528552693302	89.9537096373711	83.1288782963092	79.223032558824	75.7481127234346	88.5425499742098		9.66334958145271	1.92953774166562	3.95562127445256	5.87071524058431	6.67545739687641	9.33899366237574
Tnf	yes	yes		no	yes	yes	yes		0.0320258345870359	0.000886071609243958	7.24777070576982E-05	9.14177753258384E-06	1.56980782212942E-05	0.00679753135370658		yes	<0.0001	yes		100	82.0969881321865	42.294891203018	18.6397404283907	11.2080269572709	8.47667808612369	3.82806303744491		7.58386899245732	10.3771156862122	5.14850473906623	2.78379644443546	2.02437423735715	0.305695494752402		100	88.8477564129876	68.4341817800245	50.7797717237193	36.5880718818844	29.4889175426703	9.91069759338896		5.18942538672329	6.54663883503387	7.65812323181572	4.18679141208257	3.97585105841802	2.09956208949421
BC106179	no	no		no	no	yes	no		0.0601232763686781	0.0426050828512188	0.00201946539199103	0.00302239055804138	0.00393284152517602	0.0730108442718692		yes	0.0067	no		100	87.3843510793392	81.4642591186042	66.8905709670254	68.2173919091916	57.7403877906728	42.4975930154731		9.27064426643193	10.0357509419762	8.16317469372933	9.61293588967376	17.0443058202713	7.88227165428674		100	80.325804239092	94.9236628495496	94.8828324615092	87.8974679565614	86.1116294115846	44.4021215289468		10.849013520996	18.9271822848668	13.5090329929948	7.54966972682812	21.6923996927007	13.5491159983617
Cd274	yes	no		no	no	yes	no		0.0833771978131624	0.105891666655742	0.00639630891277072	0.00056159526424118	0.000720351511323889	0.00876989252298232		yes	0.0311	no		100	110.558280344258	103.569903010454	85.8972071182802	77.5259541409648	76.130132390872	67.1442254886076		6.26226948618485	7.49876499613287	1.20954905331335	4.69646775371377	6.62340144168819	6.48015342791946		100	116.860526797624	107.13785614084	98.4146195111325	93.2602327028243	91.8897129841604	83.7693372183313		16.4236572621218	12.1668137425014	9.39399742610484	4.79702657487624	4.32379102903944	7.8052109027295
B4galt3	yes	no		no	no	yes	no		0.0970821303661913	0.0196035507621802	0.0035358530679365	0.000445631421383778	4.20622992982074E-05	0.00998758013382748		yes	0.0048	yes		100	95.4114746413419	77.7362612263009	64.3849344376292	48.504725310924	41.3679862854612	35.5646389571603		12.2551013139231	4.5900233585087	5.27128629005799	5.7730463901671	4.33706459430323	3.93056617223766		100	99.4718373300495	88.1610815230954	78.9720994300662	68.6075064282266	60.1198255694077	40.7256434520212		6.72916597653935	10.4542888453085	7.80966425258074	5.79857388337026	2.66683914924408	3.86724084935031
Tnfsf9	yes	no		no	no	yes	no		0.09594832319827	0.0431562356857526	0.00519674182517404	0.000790688223035152	0.000563124954327034	0.13446401846239		yes	0.0031	yes		100	85.7188380552055	68.5728498839362	53.8044221847455	39.3647392537145	29.9166297447406	15.9533643339285		2.67992014723628	6.31622071767281	4.50642363405977	1.71172157179628	3.06949601532636	1.88454164647791		100	82.6080748500773	73.1687382657172	62.0025934072857	50.1673558367111	41.4089521332819	21.467318658606		10.1685281091658	3.80218200138997	3.74069653543726	4.64412120577661	3.60398682824926	2.35736576952757
Ier3	yes	yes		no	yes	yes	no		0.0693788201336042	0.00625237513606034	0.00222039949351568	8.35094468419989E-05	0.00110914293167862	0.0516770368488687		yes	0.0038	yes		100	69.877450036782	32.0142063914629	14.6675716971204	8.87656944417969	6.91517862136088	4.63733961269496		6.27731841712888	6.957921128715	2.7558949879289	0.964527342076561	1.24152661941395	0.699574116316949		100	75.9706319064682	48.0799227177686	26.0533949290621	13.7023848380688	10.1746678756599	4.33405168673447		12.4696797125515	9.87319102835142	5.95810383842081	1.04535760162584	0.536399284822402	1.16443768936641
