# Supplementary material for: Synergistic roles of tristetraprolin family members in myeloid cells in the control of inflammation
Source: Life Sci Alliance. 2023 Oct 30;7(1):e202302222. doi: 10.26508/lsa.202302222 (PMC10616675; doi:10.26508/lsa.202302222)
Supplement: Supplementary file 10 [file LSA-2023-02222_TableS8.zip › LSA-2023-02222_TableS8.ods]

## Sheet: S8 Delayed Decay M-Triple KO
Gene Symbol	Contains one or more potential TTP binding site	Known or suspected TTP target		Significant T test M-Triple KO vs Control at t=10, t=20, and t=30	Significant T test M-Triple KO vs Control at t=20, t=30, t=45	Significant T test M-Triple KO vs Control at t=30, t=45, t=60	Significant T test M-Triple KO vs Control at t=45, t=60, t=120		M-Triple KO vs Control p value t=10 min	M-Triple KO vs Control p value t=20 min	M-Triple KO vs Control p value t=30 min	M-Triple KO vs Control p value t=45 min	M-Triple KO vs Control p value t=60 min	M-Triple KO vs Control p value t=120 min		Significant ANOVA p value in M-Triple KO vs Control	2-way ANOVA p value M-Triple KO vs Control		Average Control 0 min	Average Control 10 min	Average Control 20 min	Average Control 30 min	Average Control 45 min	Average Control 60 min	Average Control 120 min		SD Control 10 min	SD Control 20 min	SD Control 30 min	SD Control 45 min	SD Control 60 min	SD Control 120 min		Average M-Triple KO 0 min	Average M-Triple KO 10 min	Average M-Triple KO 20 min	Average M-Triple KO 30 min	Average M-Triple KO 45 min	Average M-Triple KO 60 min	Average M-Triple KO 120 min		SD M-Triple KO 10 min	SD M-Triple KO 20 min	SD M-Triple KO 30 min	SD M-Triple KO 45 min	SD M-Triple KO 60 min	SD M-Triple KO 120 min
Rab3a	yes	no		no	yes	yes	yes		0.00955649290986907	0.000976578425342497	0.0059286851464468	4.90946816483689E-05	4.94959702089198E-05	0.00211028120010781		no	<0.0001		100	129.44791495	75.411724725	49.81248998	29.769777503	23.71493175225	30.5590743325		26.1604347673501	11.8905833082878	37.9557846393846	15.8295808470579	16.1804170959273	33.8323557010007		100	102.59363119	103.28289349	102.9236428575	103.03235443	101.5897224825	98.9274678425		11.0968572210753	6.08714551873543	10.3452960527597	11.5331230734377	13.1486696909301	19.2982465533007
Cxcl1	yes	yes		yes	yes	yes	yes		0.00113341456236927	0.00019407536686708	4.88413708288694E-06	7.16028582093293E-05	7.73973949508255E-06	9.25227685232022E-06		yes	<0.0001		100	93.4969480475	60.3267975825	30.50814745	26.0683341975	23.810128955	19.28272477		3.37982794153821	4.04736159571648	5.16873295092471	12.4058426407195	9.49612261433825	6.60010585006596		100	82.704048325	81.3769454625	86.9758151075	83.5405468175	90.89081125	112.96961173		3.06795294873454	6.04444308786561	8.59355661945445	10.8243118761213	8.7418458110249	17.3880325370142
Cxcl2	yes	yes		no	yes	yes	yes		0.00861948396535905	0.0051069092555918	0.000169618517590597	0.00070648340439333	0.000478607892670651	9.04971725534783E-05		yes	<0.0001		100	98.075076455	69.8315340675	47.90271039	50.3720894825	53.3150145725	58.1252767875		5.91214059334229	11.7877348876973	12.0043653441645	18.6873229371715	17.6060445414082	18.068093858902		100	86.307713865	87.1471051125	91.9987301175	97.024089295	103.273895445	135.719469975		4.78325756324473	3.55386527690815	8.74167301117151	9.30296025153122	10.7544888309804	14.5748343898908
Gdf15	yes	no		no	no	yes	yes		0.00947631333333333	0.0286129133333333	0.00000730548	0.001081454	0.0000763352	4.38766666666667E-06		yes	<0.0001		100	107.684784	77.4328639	52.9505997	53.0875273	52.348138	48.0607089		15.4852415648137	7.16434667162387	6.04510599285969	16.7987837758073	12.6800239252403	4.92909060111488		100	91.0255802	84.9996424	91.7834174	94.8784681	103.121175	115.900218		3.95578250639809	6.61586656129556	4.26286287116614	11.7086195328728	7.47231365566582	10.74966354821
Il1a	yes	yes		no	no	yes	yes		0.0744927316666667	0.0812185916666667	0.003976102	0.002961053	0.00149497	0.00010893		yes	<0.0001		100	91.3062359	79.7705473	63.6554424	63.9942471	60.8477116	47.9772252		11.1343205715278	15.4484825117261	17.2447315135183	6.82441360230322	9.58967101501456	11.3054823355807		100	82.5234322	86.9667359	95.0450254	101.000316	99.2581343	121.365492		10.6207450444345	11.8217901079165	11.7942045760534	21.8264241853343	17.7979443089683	19.7173937207309
Tnf	yes	yes		no	yes	yes	yes		0.0339694120397662	5.52834307725403E-05	2.68308065285112E-07	3.96286924148092E-06	1.76801664599642E-08	6.32127480931603E-06		yes	<0.0001		100	84.314193975	43.66988293	20.2011308825	12.50800039325	9.17635074325	4.54518998075		4.02907303279303	5.39231647633803	4.26800272593353	4.31393459120913	2.01603603899917	0.536733010437267		100	78.502496925	74.43050415	74.6788574575	69.9393563825	63.1364168925	39.6633890125		4.65859802979398	6.44513467077803	4.05944022655578	8.84008737065406	3.09187514313021	6.5006166756382
Hbegf	yes	no		no	no	yes	yes		0.15338588	0.0783676633333333	0.000349536	0.005505784	0.002765994	0.00025145		no	<0.0001		100	86.5986424	81.0803664	65.6419569	70.7846829	60.624408	57.2143102		12.5742533355885	13.8652526636505	12.2492614524291	11.7413836544461	6.47970670676999	18.5983412090131		100	84.9711416	87.031885	99.5987149	94.0424144	98.6745306	127.612268		8.1503925185987	6.80926978708433	4.82322174117463	12.1257183349795	22.1983367217889	17.5608132129572
Osm	yes	no		no	no	yes	yes		0.0390650433333333	0.0159554816666667	0.0000601802	0.0030961	0.002251403	0.000265023333333333		no	<0.0001		100	120.696134	78.6277522	48.6855547	50.1333629	46.0331376	29.6067127		26.4131816072575	16.8432553200315	12.5758535472591	24.5105631317555	19.3198853935166	7.2825458072359		100	105.545977	96.8599787	94.9366492	91.6624151	87.6324267	73.7013115		6.34969726439453	7.57052880918582	2.55618796117192	8.51512480040057	14.3449921711011	14.456246987159
Micalcl	no	no		no	no	no	yes		0.0311816599236577	0.0551401462604564	0.0353285678816636	0.0030185184707643	0.000167582849347227	0.00511712195484666		no	0.0361		100	99.8834100575	91.60369016	77.6617572025	57.5864321625	50.6130908825	27.284940815		8.32525105503422	9.78674312624946	17.0247758717124	8.31298865626087	9.86823217436104	5.44185707313408		100	111.487796825	116.012136345	103.859704795	115.3446812	93.5242880325	51.547036475		8.02945645256999	45.0974033416077	33.427287337157	34.8851556882709	10.5112955553517	16.3799696573061
Ccl2	no	yes		no	no	yes	yes		0.160033831666667	0.0141286466666667	0.002923179	0.005570188	0.001165096	0.000915216666666667		yes	<0.0001		100	83.2652029	77.7459168	70.9675858	71.9152408	65.4612142	70.7461318		15.498096326528	5.27454129201857	5.28918865143433	8.03527352254523	10.6593931790373	14.5515666220034		100	84.7986211	89.9216815	94.9526429	100.966926	105.680624	121.384742		4.39553724816331	10.5636365676391	13.7959400367674	19.5652848913678	16.9576695883592	19.0027768323867
Tnfsf9	yes	no		no	no	yes	yes		0.134054495	0.0218531933333333	0.000719098	0.000575212	0.0000509708	0.000056605		yes	<0.0001		100	83.2748479	70.2078543	56.6082898	45.0329439	38.4172819	21.2877075		8.91526898774158	7.21386066987898	9.0737552362162	3.03714420781334	2.99895185102991	3.37374165201052		100	82.5535704	79.3424398	81.9958601	78.1419014	73.993337	58.8251359		8.58012626929734	7.56567063191847	6.90468438614612	13.8675677335014	9.09411402830199	9.73084526234533
Gem	yes	no		no	no	yes	no		0.0301467933333333	0.04514496	0.003286763	0.007274476	0.005441978	0.00878022333333333		no	<0.0001		100	99.5551015	87.2955979	72.8292614	61.2649627	54.0200864	38.1269171		4.26589144686781	5.77116247734723	6.20012196149399	14.1228706168131	13.4587177311733	14.923129443791		100	94.6031347	93.0551531	95.0651033	89.14637	85.0068643	76.5078279		3.62996820710681	7.54585611300907	12.6649924789938	16.7255311542588	17.926313606012	28.1615727311553
Zfp846	yes	no		no	yes	yes	yes		0.031308396771173	0.000584083203965006	0.00619096397870703	0.003273367335128	0.0022732132168097	0.000164043293255876		no	0.0187		100	95.8389631475	89.4269193725	68.26006459	67.2213681125	60.0828235875	50.35481738		15.825146667288	10.9271767297202	10.0957808003588	13.4232061083506	6.14456449732848	5.37254657813255		100	115.44851631	130.500645825	102.58593569	103.85506355	84.7063663575	81.426473745		13.962968154919	13.8822833510784	23.6725675555399	18.9323414303532	12.8860663013824	8.90163192175171
Tmem199	yes	no		no	no	yes	yes		0.0308686266666667	0.02199878	0.004526993	0.000410613	0.000167347	0.00026592		no	<0.0001		100	97.2693015	95.0926069	87.9966202	88.0057463	85.4927198	79.3105355		7.54202864374133	5.48566002520228	7.55297480080153	2.25430265758388	5.17291154044016	7.93302235632272		100	105.447101	103.924575	108.342608	108.239997	117.470503	118.660923		4.61636966839879	8.52230826553045	11.7976281922663	7.78123393993549	9.41361408862347	12.0835703794534
Hoxb4	yes	no		no	yes	yes	yes		0.0155692855529629	0.00398797428590365	0.00427271027573504	0.0057905169138866	5.88556006871843E-05	0.000138050484346002		no	<0.0001		100	113.9823894625	90.10152661	79.1139976025	77.5178512375	69.1291650975	54.949675855		22.1871537762673	10.2427149637728	16.0705040546864	18.1197955330484	7.1615479407449	10.4071676990943		100	105.673701175	110.82988115	107.6865586225	103.0531902975	98.5470784325	88.633743785		11.4308706631051	9.25843124317683	10.8241257000927	4.97752352378206	3.84654668630556	3.26725645966994
Rusc2	yes	no		no	no	yes	no		0.0303355883333333	0.06936873	0.00397018	0.006496393	0.003911839	0.0334996616666667		no	<0.0001		100	116.167253	85.9122529	60.6685722	46.6171979	42.7960405	34.5806169		15.9019245998478	18.0456439303148	17.9518510705868	23.578825845948	19.4468135849753	20.316005906542		100	101.023837	94.2229831	89.1935957	78.8014699	75.0916412	50.2145314		3.91984765895388	6.06868415104002	6.15690741403908	6.50718372115169	8.94443937007707	7.83101587076693
Gadd45a	yes	no		no	no	no	yes		0.0795096362619114	0.0487658832066625	0.00803201747067175	0.00259486885590264	0.00534194425588798	0.00388237473204041		no	<0.0001		100	96.2719108975	80.77581447	66.76208411	59.7759764525	59.1630269475	50.030600075		5.37578848779177	8.87714697175575	13.3084978409566	11.1660252557928	13.0012669101216	19.0281789010779		100	89.8644919325	87.8543746375	84.31219072	83.8244009375	80.102383065	83.7169951575		8.37750879315004	8.47587176414066	4.91569972255125	9.07824481186553	7.62305222606189	11.5969002199265
Vmp1	no	no		no	yes	yes	yes		0.0385668188708584	0.000365268685051852	0.00197973900344117	0.000221262099462116	0.000272466899362511	0.00273393106817854		no	<0.0001		100	87.2903795525	73.3990013025	59.4370832075	55.83006217	48.0750440375	45.36388885		6.34558891300623	3.51704339726434	9.2646419021742	5.8917004792512	8.7824617710486	11.284856378125		100	94.8887355975	86.6212553625	79.1272812475	75.7505974725	75.1493301975	75.60796583		9.61329951816662	3.7910748636303	6.02489246043124	3.89064500281527	4.76725717758474	14.4426040109555
B4galt3	yes	no		no	no	yes	no		0.079690125	0.0177179733333333	0.004511656	0.00699202	0.003450835	0.013590435		yes	0.001		100	96.4065789	80.4632285	61.8420223	51.37957	46.8055594	33.0257856		2.84762538195791	11.1585055479824	15.6952506728755	19.3763072773798	12.1981087398086	13.0920338034325		100	100.760407	95.7098046	87.1051254	79.6873752	73.8586016	53.2033696		6.86000063719238	11.5461357696413	7.46047692706625	10.3592080103446	12.3621573888045	14.1862006502554
Plk3	yes	yes		no	no	yes	no		0.103428906666667	0.0268913933333333	0.002189382	0.007170436	0.000316567	0.0430395433333333		no	0.0016		100	100.821404	74.7472649	57.7027781	55.2558633	49.1289908	42.5681775		11.6539615970676	16.9905415265131	11.6907800459956	19.4874625805402	10.1066252819598	23.4784688587385		100	97.5352135	92.6244416	86.3974281	83.8475904	77.1457013	60.0179795		8.28115863171171	14.5765627942359	11.628587739221	10.9527001954936	3.36003002249967	15.156267711979
Slc37a1	yes	no		no	no	yes	yes		0.0763252	0.008014935	0.000699694	0.000397514	0.003952753	0.00105488666666667		no	0.0001		100	95.1706897	90.4232419	82.3325397	81.4740296	85.4327436	78.0474477		5.59999231447509	5.62377200648863	3.36787449642874	7.50521375802897	12.1166849485627	11.1581033354567		100	101.958495	99.1570888	103.383841	103.956431	104.229458	106.933107		8.46793633403693	4.26128234690331	8.77660488126973	4.86286484135307	3.03778205137789	8.58255568142973
4921524J17Rik	yes	no		no	no	no	yes		0.00625655210188415	0.0224597106600049	0.0120949241267172	0.0009763898614783	0.000449760360105174	0.0027322214063448		no	0.001		100	72.3302099875	76.893116385	72.3540223125	67.3837787925	60.3491026	62.296603705		5.36101920129874	6.93420687900703	7.60417067893386	1.54747869099747	6.85532990816203	9.90261330173314		100	93.152306975	89.4922087	83.0448713775	86.531122445	89.008364465	81.107287705		10.8372985498091	12.8297054323854	6.23114583627272	9.0451543482688	9.46507617538482	5.64372803107982
Zfand2a	yes	no		no	no	yes	yes		0.036453625	0.0269274916666667	0.0000545538	0.005679707	0.005273447	0.000579248333333333		no	<0.0001		100	109.620767	103.127217	87.3765334	83.036864	76.9346971	56.6221172		5.04156658712431	5.79611892573847	3.85976987374745	12.3021151728972	9.55318282650363	5.25547388660934		100	106.099352	108.077617	106.440133	101.09369	98.2481003	81.7693665		4.4207435419351	2.20922316496659	3.47752137398938	4.83165914002066	11.9340116285979	9.43277551833343
Rab3ip	yes	no		no	no	yes	no		0.044881035	0.0284255366666667	0.000824859	0.002672989	0.002168449	0.070533305		no	0.0022		100	102.415911	88.9064476	76.4588713	63.9455661	57.4761739	46.9364719		10.336671435441	14.9564379412118	7.84846427578579	16.3265875506754	7.58456410138895	15.5251378530581		100	111.497232	102.815256	104.97535	94.8148135	82.3853888	55.2010673		7.60980849815846	9.77950168305057	10.5923285608338	8.92202331038666	12.1012830966164	11.3589952189163
Pim1	no	yes		no	yes	yes	yes		0.026395960930144	0.00641919805586743	0.000126667367367407	0.00201363655689916	0.00173510887836524	0.00113797217283693		no	<0.0001		100	96.4394420075	82.6097842125	66.1726499425	59.088728935	50.0166108	23.6254263125		0.940090307587437	3.26786211226733	4.21602330370482	11.8933955873727	7.10904851128348	4.00979949322781		100	91.2993527425	88.72938083	84.5705227975	82.2560122675	71.1865576075	43.0634881125		5.47458832715013	3.28726849668087	4.0725090188207	5.38199158207992	9.07214067401924	8.75608863508573
Pde4b	yes	no		no	yes	yes	no		0.045733340777667	0.00237478127967136	0.000170222454586137	0.00124201267587458	0.0049903443143756	0.0158498939415652		no	<0.0001		100	96.4076945925	71.3778367875	43.950018005	28.90863537	20.9584095975	9.77609959775		4.77267037051801	6.46894463635755	5.42372010709537	9.27062674349347	5.82598153667443	2.98691358615355		100	91.012167175	83.8270308925	73.047798395	58.3614048175	43.855694125	20.350250553		4.44670334872074	3.36771372184372	8.16921588668	11.6331143132195	15.0942242852687	10.2580343849749
2410004B18Rik	yes	no		no	no	no	yes		0.0934174639691955	0.0190390193036287	0.0290597087854454	0.0068041284586517	0.00016394532800448	0.000531116139299558		no	0.0006		100	99.519339465	80.549469555	70.244461065	65.14864695	54.31610663	40.9744184775		12.0484564146379	12.786090207886	14.6468649174612	5.81353610177457	7.33689225337315	7.24272698533225		100	92.3061586975	92.695599255	83.58893054	80.5364593	77.9766773825	61.4541736475		12.78844340269	3.07615142602371	9.2521193507928	10.3263212660699	2.97326260235053	4.708364851035
Nr1d1	yes	no		no	yes	no	no		0.0987063149599254	0.0056995112907174	0.00793735850706302	0.000759009235355637	0.00803994815005209	0.0091524408131747		no	0.0352		100	98.5247261425	72.9856684775	65.4784255075	38.6990972025	33.9525665025	11.399981619		7.83585618155151	11.4697620463934	11.838070991295	6.8577932693265	10.4696082539296	8.60386567098001		100	104.6338908575	94.439738035	82.4117085925	63.8119782175	51.7723379675	25.04231135		8.02589354320907	10.7480759053993	6.77658716768445	9.11589585684859	9.90064341896411	7.59055887795278
Ier3	yes	yes		no	yes	yes	yes		0.0254636504414844	1.1057356231503E-05	2.56798294259831E-06	0.000288511852069542	0.000469789807766284	0.00762484471884631		yes	<0.0001		100	73.9047029675	29.7284693425	11.85916474	10.348107595	5.85716681925	3.182767346		6.49381239041517	4.01534607968572	1.83498900329913	6.12721749845266	0.851065806964999	0.93274233276259		100	84.094621125	64.0253690525	51.6892889175	38.3401720325	27.3795427475	9.04787124225		6.44994611846281	5.76420396253585	6.05787830196701	8.46311737728064	8.81333085433081	4.57463823749331
Pdgfb	yes	no		no	yes	yes	no		0.0881571461432515	0.00565339182209645	0.0076682524677717	0.00245981616673085	0.0034355139128892	0.0232089761082129		no	0.0499		100	93.5597524675	71.29537562	62.0540089225	41.4830599375	33.250300705	12.261731844		7.4529726323149	3.87168493293452	13.1270268739869	7.72737728013161	12.1144356880641	7.19257112924989		100	97.1628475	93.8839698775	82.757744545	65.018174605	53.6340277975	23.43904586		5.82152439671601	16.0525372554443	10.0101712491832	11.5587360955663	4.90828518288271	10.9707576506981
Id2	yes	no		no	no	no	yes		0.00854172109257981	0.0711098628416239	0.0163434804895807	0.00395693584354007	0.000782984521772423	0.000908298271052752		no	<0.0001		100	107.818143775	103.9871250675	87.9593658	71.0534690025	52.7498908025	11.54544507625		3.33276321512305	5.26552327000793	7.42701561656563	9.63007606684948	6.16642754198794	3.12548805186254		100	97.861363305	100.2797893825	96.2516126425	88.74861989	75.194751525	26.2323847625		5.32958339951644	6.92278313974983	4.07840000602442	6.7546825958442	8.20332448020866	6.18575452882381
Nt5dc3	yes	no		no	no	no	yes		0.0851317464082016	0.00710073533748618	0.00939126613891994	0.00101559772857156	0.000307722022370882	4.23871489526375E-05		no	<0.0001		100	96.8763557275	85.436901975	75.21686609	74.2488504675	67.41565366	51.8994189575		4.04880139524093	3.86889014500932	10.2200951195634	6.27386438279506	1.99783732682056	3.83878659035428		100	95.1292236875	93.378215195	90.2003728125	89.02891536	85.6166737925	73.1455310925		4.10719100301463	4.83370538764044	7.54313393869055	3.41676254349806	6.58405499952853	3.9807112240464
Pagr1a	no	no		no	no	no	yes		0.125704891255083	0.0377367934420426	0.0281262295442908	0.00718778041970419	0.00229684842418071	0.00602678462372918		no	0.0008		100	102.483175715	94.172443745	92.2859858325	83.783165605	70.3698062975	47.120909845		6.34971824717265	7.62968170976579	10.2449345522951	7.22126228482888	9.24109832776396	8.63806474732364		100	102.1364918625	101.9738680525	100.8695656575	94.9988065425	90.482046385	68.4752954075		6.07428537879545	8.70797499803023	3.93211836053052	4.98558534837598	7.15812781547484	13.3371804008986
Cass4	yes	no		no	no	no	yes		0.00757937515022258	0.00279376646796306	0.00927302556367909	0.00357111965182205	0.00312303553169969	0.00156060931503095		no	0.0058		100	77.2323642875	60.288790125	62.3087828125	48.66955064	36.685730755	16.14313707		8.60913285459772	11.3086578864539	7.83322568809954	5.6362253725215	9.83455954347459	5.12598504605438		100	92.4580942475	80.311843425	71.717513245	67.465849895	54.97757429	31.7196363225		4.75776714451449	4.57370499105335	1.32828325834084	10.7878662651466	5.87040056222242	6.50048942689248
Mxd1	yes	no		no	no	no	yes		0.0324359334148654	0.0778676389875555	0.0247110812453262	0.00332075545054303	0.000114755113503867	6.23695278235748E-05		no	0.0097		100	95.05316448	91.6918466475	84.2985030775	83.7243193575	75.2151702225	45.914429945		6.19551159349575	7.46167491301967	9.24351938239828	3.15342997149372	3.48719071677701	2.22094275405812		100	90.9984854925	94.70911089	92.4349714625	95.7338450775	88.74432826	72.154767505		4.925432788275	2.18885467630743	3.28886752119091	6.9540662807875	2.39631203618132	6.98399369140731
Kansl2	no	no		no	yes	yes	yes		0.0248093562793788	0.000612785248611483	8.82378049211344E-05	0.006949233806134	0.00181612811138632	0.000828269588350688		no	0.0276		100	99.403374075	89.1779426825	80.474961825	80.63223967	67.2225250575	42.21359137		4.67269597596062	3.62025712472011	5.40645110603126	8.93219460911961	0.396295008107424	5.63208200579796		100	112.87758638	104.7870771075	100.3217033775	94.0801325425	89.2556106875	58.478063305		11.2011939218244	5.73343665295067	2.38638865749516	5.36466542029111	12.1154856132643	4.99149073721552
Ficd	yes	no		no	no	yes	yes		0.089674805	0.0207228616666667	0.00610275	0.007287386	0.007676765	0.00119190333333333		no	0.0499		100	98.6737088	87.4259139	72.4797226	61.0288406	58.6641273	37.7098306		8.75562792866479	7.02750283494894	11.0005696286652	10.3199458823047	9.63522921681538	4.47924064306335		100	104.915933	95.2310327	88.792396	79.7667866	74.4585966	52.1361851		16.4590787120255	5.1967736295122	5.23137968440156	10.4956589883766	8.11605958788944	5.66306567338275
Plxna2	yes	no		no	no	yes	yes		0.0159646533333333	0.03212183	0.00165429	0.002104543	0.000306009	0.00051006		no	0.0005		100	94.8300746	87.2603118	79.5392072	73.4604693	67.9243522	55.3599297		2.84188570210973	3.94615192913602	6.75348442523308	1.35886249445828	2.54229680806399	4.2100828630417		100	101.885698	93.8384711	95.6193653	87.9673182	87.7876636	68.2317025		6.36697675117342	8.05300958300401	5.4206531316468	8.14669524798821	7.05662682259271	3.35725590413751
Phlda1	yes	no		no	yes	yes	no		0.01701722853715	0.00574805786948007	0.00116757069498151	0.0012118906512019	0.00479806089281002	0.0410633446716913		no	<0.0001		100	102.8436897575	70.1417996	54.54312793	39.82597353	33.57845673	19.9937496175		7.78816699026626	9.86351536757574	11.113219451488	10.8083625482859	9.81815015240889	3.53356768524041		100	94.7135890825	85.6752818	79.9924354625	64.1762247175	51.9372414925	23.6031409525		3.4656787808258	5.73093373781849	6.10535073415807	5.72702641501081	8.26954897274034	4.37093311897944
Cxcr4	no	yes		no	yes	no	no		0.154301121209284	0.00409015617615639	0.00378686432623122	0.00455584019221906	0.0228264065819336	0.00753949831927946		no	0.0234		100	94.0314046125	72.744800195	59.277323235	40.2113443525	35.69944962	10.56092137475		7.63374999144766	5.67517241090062	8.79474188549367	7.49173575181343	13.9776996962628	5.03739117471772		100	97.9807235625	88.23962642	78.538325275	59.6324365225	51.09447267	21.89251053		11.2963861687652	8.70160474273677	9.10659587437132	11.1027589194654	11.2485920346392	7.44660989889075
2310057M21Rik	yes	no		yes	yes	yes	no		0.00334692982731805	0.00283114130448303	0.00220749498485325	0.00539865105779914	0.00108681759144104	0.0094327332978051		no	0.0065		100	85.0136523575	66.36916572	55.351665735	43.6046058075	30.7122496325	16.8137444075		4.54317794505707	13.8553528014005	11.1551251386138	9.5803168356816	6.66700467255739	4.00428655237772		100	117.5973424	91.2559943425	77.079742965	63.476235615	47.3969859775	24.6786320075		17.5039732491861	6.27710098210581	5.66309434433532	10.6756418416867	4.74635148759176	5.34255721390906
Nkiras2	yes	no		no	no	no	yes		0.128852641685156	0.0832662828158087	0.0257867240429528	0.00210373137107098	0.00771788273224603	0.00220011534864787		no	<0.0001		100	100.36978829	100.3788595175	94.7284110925	95.15158261	93.5313106075	93.9821679675		1.27615495150571	4.1750506637512	7.34788042379681	5.34530289576371	8.37527634123219	6.64021565757679		100	100.8647235	102.1660130675	101.003327935	106.36808445	105.2967666	113.558903825		5.28823296689551	2.70794453982271	2.33623698963836	3.49293237523831	4.26597001365259	9.09705872585081
Enc1	yes	no		no	yes	yes	yes		0.0173759149573109	0.00111213135064939	0.00456271271629517	0.00652505123850924	0.00166224896323119	0.000386055797135708		no	0.0054		100	83.8727334425	63.319655715	51.6228822675	40.6368084325	31.92719976	13.8680893225		6.14288424964587	8.398459638215	8.52459757427916	4.48211988875119	3.53135877960622	1.01083503941129		100	95.5832931175	81.4939405775	73.89537743	56.874689155	47.0603942825	24.433754655		10.4714435931072	3.12031990739127	12.7852276628058	11.5147591339088	7.35494591235843	4.05407511133385
Prdm4	yes	no		no	no	no	yes		0.0160859670980072	0.0114074246400684	0.0329760605538572	7.4314358391441E-05	0.00231941603502965	0.00209139562800647		no	0.0009		100	92.6283929825	90.866043455	86.2481054825	77.2231716925	70.8629660675	60.917720065		5.10538633420159	6.79062756348002	8.40014921782607	2.80187848029912	7.52365682575806	7.87440534387652		100	98.2819408	98.6377994875	92.857111005	88.86380004	85.3834835125	75.71302696		1.12944612650378	1.73941126934207	3.57770595010473	1.8502558759443	3.86618395376477	2.95644005133786
Cnot8	yes	no		no	yes	yes	no		0.0988753085271106	0.00540505163430015	0.00178388750383886	0.0052648881049114	0.0072176338355605	0.0201599397372957		no	0.0022		100	98.6606869175	93.710005905	85.05246907	80.541224195	77.6884349875	62.0748968225		3.61049109754757	3.38351184855962	4.91050209393896	6.68569484899353	8.45315559727033	7.47980490981788		100	102.2816113725	101.1409817475	97.8460551525	95.885209795	91.65248365	72.0059020475		5.55531675296746	4.16441660272826	5.00233204491349	8.73556295681418	6.94247510797037	8.06331529757559
Cebpg	yes	no		no	no	yes	yes		0.00638534	0.0167858816666667	0.003957649	0.001793029	0.002906781	0.00788888		no	0.0128		100	88.4475406	79.4206826	68.1486348	57.5881773	49.9413347	22.4147361		2.31244831741512	4.4723360058349	4.70802866143273	3.30761554884326	3.92453903189848	5.78935080920596		100	97.4899614	87.0232535	78.8726648	72.903369	62.950776	32.8339239		4.75118737555461	6.44609403980372	5.35338677646585	7.72268980410111	6.97458047841193	6.05568444109975
Kdm2b	yes	no		no	no	yes	no		0.0842922233333334	0.0146403816666667	0.004988606	0.00393588	0.004136104	0.0122050333333333		no	0.0107		100	102.842167	90.4957209	80.1059457	70.8315425	58.2751297	31.0679347		8.05697716828176	3.6644586426938	4.24093092423644	4.25765083612543	4.42178676130234	4.54147946407116		100	102.837644	98.7273637	91.8602015	83.3215746	73.4361521	41.8666412		6.04367794198013	7.20488201528741	7.14049166946329	7.11466622695674	9.18554397677485	8.86476852937422
Mtmr10	no	no		no	yes	yes	yes		0.144834318953671	0.0071573672039884	0.00119631780315244	0.00789931167983148	0.00556442778552467	0.000429529681146763		no	0.0091		100	99.9613405925	89.87521182	84.538869525	76.8076775725	72.173064375	53.5718655025		1.43141654924602	7.10346693127003	2.27975394327384	7.39382966334028	4.24239329460659	5.40704657231488		100	100.710716705	101.25504049	93.172950255	87.2871436125	85.7661906325	67.4079469875		7.59883027070613	5.34972392415915	3.67520719835505	4.04838082646897	8.9379063923456	1.41843431210215
Klhl20	yes	no		no	yes	yes	yes		0.0424916292458484	0.00440310396180004	0.00722540271589404	0.00102377582397032	0.00484158836022357	0.00193268264288044		no	0.0037		100	98.0673469075	96.0812765925	91.968269635	88.9723640925	91.5513791575	75.237946675		2.68647910590675	3.23097231893241	6.54210294612182	2.45902403356422	1.11337909404725	4.13233832212264		100	102.9459703575	103.315094	102.75163167	102.7170530225	101.163957835	89.69807636		5.79109080778672	3.74249753020237	5.34775904171931	6.18403603204815	6.64485757850709	6.9325382300769
Junb	no	no		no	yes	yes	no		0.0197584091631314	0.000321050026958647	0.00193224485843584	0.000527923094934576	0.00124745782189232	0.0118639114068877		no	<0.0001		100	96.110379075	66.675394105	47.6258707925	27.7236010875	19.07284364	6.6456072495		14.8627736504813	3.02376191760969	8.03426418777566	4.38140462494843	4.03110627151202	1.17371338997401		100	86.96093316	75.2844338475	64.2469203675	46.73805079	34.61607906	9.179142455		3.73610993840299	1.27564214980945	4.63685517582998	6.70625128179741	6.7449797347247	1.99528707434836
Rnf145	yes	no		no	no	yes	yes		0.05939891	0.09149922	0.00092681	0.004353005	0.001266101	0.006994645		no	0.0009		100	97.0031835	96.5477986	86.6786074	78.8071915	63.8054492	30.6946182		4.39801295340753	7.98472616403513	2.54029440569708	5.09042405989626	7.44111451517175	8.45012308542973		100	102.272705	99.3968315	94.0318061	88.5642991	78.6883283	42.8676707		6.040891955281	4.10123327734047	2.38563498409	4.27728765423006	1.26941076433427	4.22921681823897
Hook3	yes	no		no	no	no	yes		0.127287914696248	0.0543041772304516	0.0495805705924381	0.00174638470784697	0.00105055775029054	0.000273730555087481		no	0.0009		100	101.73292379	98.3527220975	97.8248421	92.4629566575	87.68211652	63.0759440025		5.55611106465565	3.84190664171739	4.21442815754672	2.99322820368373	5.28559296861803	4.19160069435498		100	100.7228914075	101.1357702725	102.5538007725	100.64397621	100.7033539625	78.6767589575		7.9468378095116	3.50823050069581	7.14062506126721	3.30728872810059	3.50129598515	3.9556128622572
Slc25a25	yes	no		no	yes	no	no		0.0770290816882562	0.00518949008255081	0.00232051668939321	0.00365501514291205	0.0108375951658368	0.103077566706375		no	<0.0001		100	90.948905805	57.321708875	36.42112508	25.40306826	20.2958434575	15.5401165325		6.95277572581777	9.83907917513719	9.50182491303191	8.19343286458999	6.94199313317136	3.50321105247387		100	87.21472561	73.56202783	58.0121296825	44.1097878925	35.7133174825	17.7591570225		6.2326736354789	6.13959164959847	8.24327427000404	9.01910507778207	11.7833900367188	7.69497466962011
Usp31	yes	no		no	no	yes	no		0.0933652783333333	0.00818731166666667	0.004559033	0.002255471	0.001541373	0.0174557816666667		no	0.0191		100	96.3376916	85.3965528	73.443114	65.7395826	60.2007543	51.3032497		8.11041285291842	4.22304549083333	5.17361003687206	7.3087471727684	1.84752041299831	6.67292750704059		100	101.036009	91.0712484	85.8396824	80.766136	72.5943582	59.562667		3.47166582977927	1.85798032317046	6.80831521980658	4.71168929963612	6.30318935450182	5.50316652437999
Zswim6	yes	no		no	no	no	yes		0.0896937862351677	0.0133860245541467	0.0137277023226469	0.00032509147746773	0.00172139917595921	0.00193457576239116		no	0.0004		100	95.72097394	82.5410847725	74.681167335	63.0231734175	51.97160366	24.4639297725		2.51363915543439	8.26503554696505	6.14193268556238	1.74950582712096	4.34862694594804	1.96855877875257		100	97.168670525	92.5199094425	83.335801805	75.8073367	64.052234205	33.6171126325		4.83637805650894	4.67798354623547	5.59589089729419	4.56150019401817	4.91850210542991	4.71546210325174
Casp9	yes	no		no	no	yes	no		0.139728273333333	0.0200396183333333	0.001559792	0.000252924	0.002890145	0.0318835533333333		no	0.0263		100	96.7990426	91.5860633	87.444217	81.2277616	80.9322286	70.9839844		5.20201165689917	5.50405969047725	3.60335287700935	2.91080745603999	2.95332415397116	10.3124558709039		100	98.4946126	97.7852125	96.7369291	94.3809901	92.6353578	79.692508		3.75234208123822	4.07611314655364	3.37662709183276	3.79736374649445	6.55458056192764	5.79265860521842
9930021J03Rik	yes	no		no	yes	no	no		0.0377971904847311	0.00656925705172274	0.00345109657780623	0.00204465924534147	0.00805412626348512	0.0428469356945934		no	0.0013		100	104.70521465	90.9468462075	76.4924975425	68.3570334125	66.7428395425	50.10172375		4.79225584504168	1.71220647768172	4.37880983836295	3.91751061370388	5.85725740782916	10.8870937205699		100	98.894790495	95.136770155	90.367088265	82.415743315	77.8598111225	58.29253615		3.84362705357829	2.69686223496986	7.75653558739223	6.91801617207998	6.82557548582356	7.25298791285933
Zeb2	yes	no		no	yes	yes	yes		0.0198804178613162	0.00302657775058686	0.000143855975782878	5.93247415279276E-05	0.000172628473042227	0.00124147503431192		no	<0.0001		100	96.8560072425	88.806600365	79.3542002575	71.4965773675	63.7138700525	56.1880556475		1.35113142071246	1.69455415834282	2.52201944036753	2.43224454038945	3.5608110821584	4.04438291409597		100	93.22741421	93.6877986925	88.2263037125	82.695805175	74.9739193925	66.1550499175		2.90247507175979	2.51512820112284	1.42260278056446	1.92079905237998	1.34044315715431	2.99634926423096
Sertad2	yes	no		no	no	no	yes		0.151920424288451	0.0539755265827861	0.0731061315121751	0.00192139894909405	0.00481714750817173	0.00330837935415977		no	0.0092		100	86.0166066575	80.4330964425	74.4248582925	65.8350865	55.395596475	30.6826458975		7.77120725079173	4.82361500568208	10.9249576806629	3.12168797428788	6.95696512355625	5.83942685871372		100	87.27206296	83.6885813975	79.19506237	75.8371653775	66.2794901525	41.546620795		2.30276205268531	3.66650470604504	3.60111954729622	4.61898212318506	3.104562773624	3.67735174711233
Cdc42se1	no	no		no	no	yes	yes		0.00534261166666667	0.0163892083333333	0.001569121	0.001810675	0.000627035	0.000928266666666667		no	0.0008		100	93.3428968	92.9022111	89.0177504	87.7992105	80.3709263	58.304134		3.07687510065897	5.31198484011245	3.35656818075037	2.94667148153153	4.08055077448017	4.23285223395468		100	100.181935	98.6097062	96.5429816	94.0567702	92.3393157	71.3558993		2.25806640353245	2.42180282839832	2.18362198078597	1.7757005479174	3.26176054346279	4.51332086571878
Prdm1	yes	no		no	no	yes	no		0.09869367	0.04726458	0.004017235	0.002913527	0.003769829	0.105259726666667		no	<0.0001		100	88.0554684	67.6926514	50.5787546	31.5215068	22.0686222	9.24542375		10.9093884627732	14.1537585083766	10.4769052614766	6.10583122120334	5.8608222734317	2.00273799153355		100	80.3185294	77.0210866	68.5590304	49.88263	33.7804797	9.82882062		11.8399257090245	7.12207740344435	5.84920774493575	9.51014292521927	4.97744101822568	1.15199732782245
Mcl1	yes	no		no	no	no	yes		0.093817783002567	0.145412107633313	0.0504665816987845	0.00732371415015951	0.00306074205129083	0.000198140057771699		no	0.0008		100	93.1859548175	87.54889768	76.470568245	67.919509975	57.00411236	31.000255865		6.2699127897573	7.93591978231652	9.46804866874084	5.27503628560924	4.96484038265879	1.97772681740083		100	89.1640094225	88.241842265	82.66196261	76.2684531475	66.9456202225	43.32011194		4.98402091177506	2.33925898870557	5.57546269751856	3.91301891771078	3.70329571425792	3.78937174757993
Tec	yes	no		no	no	no	yes		0.108204388488153	0.111462230382058	0.093797478782544	0.000478267796940277	0.00267413144204767	0.00115408420941966		no	0.002		100	95.4338252175	86.7569655725	82.7097089275	64.78742262	58.7708794575	25.8673835825		3.53309014575452	2.2216734587959	3.51442125344373	3.80371894658658	2.14281467890184	2.38615006276945		100	93.6694568975	88.159474985	84.7866133975	75.190570455	69.34474555	35.4223632775		5.83027363739689	5.82970741605987	5.8021374741425	1.99560083979545	6.00269194258738	4.10551695303285
Anapc7	no	no		no	no	yes	no		0.126483498333333	0.0126915566666667	0.000783784	0.005653762	0.005924921	0.0183618816666667		no	0.0049		100	97.4833325	90.4886563	87.7560883	91.2554027	83.8329961	72.9404166		4.80433831763137	3.46391074549066	4.94651282839882	3.29679326473557	6.14339587649707	9.11535550914412		100	99.5729033	97.718039	100.645259	98.0893554	95.3423387	83.0949372		1.83572696439359	5.80088635291414	3.20601683995804	3.7536668745551	5.90861016815453	5.86877663961733
Ankrd55	no	no		yes	no	no	no		0.000939435489622986	0.00262001778788644	0.000127664031675615	0.126570063463565	0.0689407943749819	0.0145418087979896		no	0.0004		100	92.86520772	68.683224305	53.15152534	60.070704815	44.10238875	22.898217495		16.6383662556702	13.3104254484078	2.97171187480427	11.0158693158408	11.9744559049919	5.28157313554159		100	114.123720825	105.2187210825	106.400324135	55.0822974375	55.7209688025	44.67509252		10.2056602493702	17.4086614749923	16.7288236230471	29.1092302987491	23.5973502880085	20.6690099834166
Csrnp1	yes	no		no	yes	yes	no		0.02512769302593	0.00660069590262754	0.0011305453353732	0.00136124736168472	0.00643101106857786	0.0148578585721037		no	<0.0001		100	100.8777675175	68.5391828575	38.9505935675	15.92252262	8.4352880385	2.42637415225		12.3294562803575	4.43957102165358	6.01522557146131	4.6978673265391	2.49283205335291	0.125672164951359		100	92.5553807425	76.6567075675	57.018614795	31.0048190125	17.662791232	3.7589928955		2.91893493136286	4.32409222495886	6.61228488229789	6.19358040165802	6.53345996973786	1.30945185857825
Hmgxb3	no	no		no	yes	no	no		0.0682535401604134	0.00228429135624464	0.00761694719250541	0.00277142527968032	0.0111194301222902	0.0704513253330118		no	0.0454		100	84.9180779375	74.281746015	69.78722623	59.2490508075	47.20376408	30.61636546		11.7400053722086	6.42484453818041	7.02421358490725	5.65177967666445	8.037178829333	8.75385924021072		100	94.3411891425	88.863443485	81.6410568975	68.8962594225	59.0299311525	34.5308853175		6.17589238296203	5.5097847178257	6.29625536401031	1.57014876529223	6.8775726195366	2.49071470925014
Cdk5r1	yes	no		no	yes	no	no		0.139094781707008	0.00480206375984836	0.000141627247842726	0.000177113859376444	0.0131989045583863	0.110205740610591		no	0.0141		100	79.8600621125	57.1768464825	40.29209271	34.8539452775	25.9917717	23.1717633125		17.3353192208233	5.83448278724823	5.25859994591884	2.36574364389254	8.09584071057159	8.22740560273635		100	82.3619506125	70.3635091275	60.19932885	43.0730529025	38.6307482425	25.169762865		4.77553982599554	7.14217487468575	3.78290596678565	1.48065066160022	8.81799676276518	2.74615054542994
Scyl1	yes	no		no	no	no	yes		0.0118085179147155	0.135672664364766	0.0882165336702245	0.00394502957652442	0.000448471668423082	0.00447106970256498		no	0.0226		100	96.1983705225	98.34925472	97.860558355	94.919016415	91.956079925	76.913184115		3.14139924909608	3.23818316109808	5.84752465219963	1.98418490957153	2.07606947627006	1.73608746379762		100	102.4934414225	98.91240639	100.0360570675	98.4967005825	99.743321355	84.2647570825		3.06766076887581	3.24225557156542	2.88105959585056	1.30780542247936	2.40047578483713	4.73688993454963
Nfkbia	yes	no		no	yes	yes	no		0.0132178188097293	0.00187699671041055	0.0010276846868886	0.000779304890858775	0.00279890782670248	0.00849518555633856		no	<0.0001		100	84.23760151	50.45473604	26.679625575	9.452821184	4.61083700075	1.44851537		1.48823835922911	5.10414347844293	4.91381111458066	2.44262367417917	0.980346764404754	0.100136385208458		100	87.465571825	64.015916275	42.4679377675	20.480134925	10.86977643225	2.186332701		1.88446375749731	5.51966575456085	5.86423977828644	4.40514929806407	3.68669483462472	0.598246551217351
Tnfaip3	yes	no		no	yes	yes	yes		0.10355242484611	0.00204683702965848	0.000461856613249751	0.000609240080899572	0.00205927242138073	0.00301801871825065		no	<0.0001		100	89.6748040625	53.4091642625	25.812388015	10.22643122425	6.183255996	3.28518138675		4.93900605919613	5.32984184117588	4.38189658257462	2.23741044422834	0.840569362366878	0.209070822920806		100	88.10084463	66.507860485	43.8174001075	20.77928919	11.71740604925	4.564203561		1.48434891691015	5.14669764842204	5.94047931954164	3.99487573948246	3.01998041873968	0.766093322062362
